# Supplementary material for: Transcriptome Analysis Uncovers a Link Between Copper Metabolism, and Both Fungal Fitness and Antifungal Sensitivity in the Opportunistic Yeast Candida albicans
Source: Front Microbiol. 2020 May 19;11:935. doi: 10.3389/fmicb.2020.00935 (PMC7248230; doi:10.3389/fmicb.2020.00935)
Supplement: Supplementary file 1 [file Table_1.xlsx]

## Sheet: Table S1
Table S1
List of primers used in this study.

## Sheet: primers
Name	Gene	Sequence (5'→3')
Primers for qPCR
ACT1 RT Fwd	ACT1	GCTTTTGGTGTTTGACGAGT
ACT1 RT Rev	ACT1	GCTGTGTTTGTGTTTGTGTTG
CRP1 RT Fwd	CRP1	GCGCACAGCTGATTTGATTAC
CRP1 RT Rev	CRP1	TAGCCCAAAGCCAACCATATAA
CTR1 RT Fwd	CTR1	CGGCCACTTCAGCTGTTAT
CTR1 RT Rev	CTR1	GTCCATACCTTCCATAGCCATAC
CUP1 RT Fwd	CUP1	AGTTAACTACGCATCTGGCT
CUP1 RT Rev	CUP1	GAAGCACATTTGCATTCAGTTTC
CUP2 RT Fwd	CUP2	CTCACAAATTGCCACCAGTAATC
CUP2 RT Rev	CUP2	CTTAGCGGTAACCCTACATCTTT
FRE7 RT Fwd	FRE7	ACATGCCGTATGCTACACTATC
FRE7 RT Rev	FRE7	CTCCACAAACGGTTGCAATAAC
MAC1 RT Fwd	MAC1	AAGGGAAGACCAGGTGTTTATG
MAC1 RT Rev	MAC1	ACCATTTGTCGAAGGCTTATCT
SOD1 RT Fwd	SOD1	TGCCTTGAGAGGTTTCCATAT T
SOD1 RT Rev	SOD1	TCTGGAGCACCATGTTGTTTA
SOD3 RT Fwd	SOD3	AAGGATCAGGTTGGGCATTTA
SOD3 RT Rev	SOD3	TGTGGTGCAGAGATTGTATCC
Primers for revertant strain (mac1∆/∆::MAC1) construction and integration verification
pDUP3-MAC1 (SmaI) Fwd	MAC1	GAATTCCTGCAGCCCGGGCCAACAAATCAACTGAGTCACTGACTT
pDUP3-MAC1 (NotI) Rev	MAC1	TTCCACATGGCGGCCGCCCCCAATTTTGCATACCCACTTG
MAC1 Check Fwd	MAC1	TAAAACCTTTGGGGAGCCTCCTCC
MAC1 Check Rev	MAC1	AACCTACCAATAATTGCTTCGTACCTTAAGT
