# Supplementary material for: Transcriptome Analysis Uncovers a Link Between Copper Metabolism, and Both Fungal Fitness and Antifungal Sensitivity in the Opportunistic Yeast Candida albicans
Source: Front Microbiol. 2020 May 19;11:935. doi: 10.3389/fmicb.2020.00935 (PMC7248230; doi:10.3389/fmicb.2020.00935)
Supplement: Supplementary file 2 [file Table_2.xlsx]

## Sheet: Table S2
Table S2
Transcripts differentially expressed in C. albicans WT (SN250) under Cu excess (+Cu) and limitation (+BCS) using a 1.5-fold change cut-off and a 5% false discovery rate.

## Sheet:  WT (+Cu) vs WT
ORF19_ID	Gene	log2(fold change)	fdr
orf19.4212	FET99	6.80044	0.00102343
orf19.2160	NAG4	5.79067	0.0415353
orf19.7313	SSU1	5.04066	0.0120206
orf19.5604	MDR1	5.01249	0.0700756
orf19.2158	NAG3	3.62261	0.0087882
orf19.1363	C2_09880C_A	3.5514	0.0137108
orf19.4936.1	C1_13100W_A	3.41798	0.0363465
orf19.6249	HAK1	3.4164	0.0390904
orf19.3538	FRE9	3.32895	0.0205441
orf19.2369.1	ATX1	3.31724	0.042719
orf19.8278	C1_11410C_A	3.30232	0.0150571
orf19.5216	C2_05960C_A	3.30122	0.0141627
orf19.251	GLX3	3.23913	0.0424443
orf19.6919	C7_01380W_A	3.20976	0.0231759
orf19.341	C3_03440C_A	3.06606	0.0178542
orf19.4689	PGA57	3.02613	0.00529132
orf19.2735	SEN2	2.84068	0.0199458
orf19.3940.1	CUP1	2.73693	0.00529132
orf19.6586	C7_01430C_A	2.65655	0.0300461
orf19.1415	FRE10	2.62912	0.00592595
orf19.1287	C5_04030W_A	2.60897	0.0268231
orf19.6864	C4_05250W_A	2.54561	0.0175193
orf19.2513	C3_01110C_A	2.46654	0.016975
orf19.5645	MET15	2.45962	0.0288592
orf19.2724	C4_02740W_A	2.43335	0.0128285
orf19.851	C2_03690C_A	2.35788	0.0113963
orf19.183	HIS3	2.31951	0.016975
orf19.5926	ARG11	2.28094	0.0115739
orf19.5020	C1_13820C_A	2.27891	0.0246898
orf19.5713	YMX6	2.27005	0.0195852
orf19.5672	MEP2	2.22864	0.0283734
orf19.1362	SMM1	2.22686	0.0117631
snR79	C4_02650C_A	2.21145	0.0231343
orf19.6873.1	KTI11	2.20186	0.0131835
orf19.740	HAP41	2.18707	0.022136
snR41b	C1_12980W_A	2.16992	0.0237393
orf19.2202	C2_07790C_A	2.12728	0.0424443
orf19.718	RRN11	2.12598	0.0406839
orf19.7411	OAC1	2.10162	0.0115739
orf19.3470	C6_02290C_A	2.09774	0.0113963
orf19.7372	MRR1	2.0976	0.0174625
orf19.3204	C5_01710C_A	2.05242	0.0183297
orf19.5206	C2_05830C_A	2.04623	0.0205186
orf19.780	DUR1,2	2.03671	0.0183297
orf19.5517	C6_02480W_A	2.01914	0.0482412
orf19.5220	C1_12440W_A	2.0083	0.0155292
orf19.4895	C1_10250C_A	2.00766	0.0115739
orf19.3665	SET6	1.95497	0.0152416
orf19.2882	XUT1	1.95454	0.0176613
orf19.2356	CRZ2	1.93625	0.0473979
orf19.23	RTA3	1.93619	0.00691071
snR54	C2_06400C_A	1.93593	0.0183297
orf19.5905	C3_04510W_A	1.9131	0.0284825
orf19.6416	CR_08470W_A	1.91092	0.0205186
orf19.3221	CPA2	1.90031	0.0152416
orf19.432	C1_05330C_A	1.89597	0.0283678
orf19.3874	CR_06230W_A	1.88958	0.0196594
orf19.6577	FLU1	1.87871	0.0115739
orf19.6950	C3_03690W_A	1.87506	0.0354342
orf19.1830	C1_10580C_A	1.85436	0.0156165
orf19.558	GUT1	1.84616	0.00949157
orf19.5732	NOG2	1.82794	0.0117631
orf19.4962	RMP1	1.82695	0.0332833
orf19.813	C2_04080W_A	1.82397	0.0176076
orf19.5010	DIM1	1.81908	0.0122399
orf19.4377	KRE1	1.81875	0.0288675
orf19.4355	CR_03840C_A	1.81623	0.029414
orf19.2547	CR_01600C_A	1.80943	0.0120197
orf19.4160	C4_00810C_A	1.80373	0.0183297
orf19.6723	C3_07650C_A	1.80056	0.0300949
orf19.3749	OPT3	1.79037	0.0183297
orf19.4096	TAZ1	1.78195	0.0115739
orf19.1771	CWC22	1.76509	0.0432693
orf19.535	RBR1	1.74703	0.0439537
orf19.467	WOR3	1.74372	0.0250002
orf19.3926	RNY11	1.74284	0.0307085
orf19.3088	C4_07150W_A	1.71215	0.0137108
orf19.6918	C7_01370W_A	1.70092	0.0113963
orf19.5431	C3_00360W_A	1.70005	0.030363
orf19.2604	CR_02030C_A	1.69098	0.0205186
orf19.6686	ENP2	1.69033	0.0148232
orf19.4818	C1_09540W_A	1.68892	0.0082699
orf19.4273	C5_02590C_A	1.68712	0.0162798
orf19.6499	C7_02160W_A	1.68661	0.0128285
orf19.1932	CFL4	1.68267	0.046671
orf19.3626	C2_08530C_A	1.67857	0.0425429
orf19.4328	CCC2	1.67618	0.00691071
orf19.6402	CYS3	1.67424	0.030363
orf19.3275	CR_00810W_A	1.66806	0.0232546
orf19.3425	C6_01620W_A	1.6595	0.0264202
orf19.3501	C6_02090C_A	1.65007	0.0065211
orf19.3127	CZF1	1.64476	0.0468422
orf19.473	TPO4	1.64305	0.0304095
orf19.5067	C1_07960W_A	1.63727	0.0238167
orf19.5959	NOP14	1.63485	0.0155053
orf19.4788	ARG5,6	1.62067	0.0321353
orf19.154	C2_04700C_A	1.61726	0.0369238
orf19.1397	C2_09570C_A	1.60887	0.00968125
orf19.344	C3_03460C_A	1.60443	0.0425429
orf19.6052	CNS1	1.59734	0.0205186
orf19.4125	PZF1	1.59275	0.0192929
orf19.431	ZCF2	1.58095	0.0388444
orf19.4143	FYV5	1.58017	0.0288592
orf19.4393	CIT1	1.57799	0.0388444
orf19.4964	C1_13380W_A	1.57193	0.0227118
orf19.5566	C6_02900C_A	1.57126	0.0238999
orf19.107	C6_01040C_A	1.56496	0.0210933
orf19.7088	C7_00330C_A	1.56106	0.0249381
orf19.2564	CR_01710W_A	1.56104	0.0288592
orf19.1566	UTP21	1.56003	0.0147047
orf19.4563	C4_02260C_A	1.55686	0.0495734
orf19.2018	C2_01060C_A	1.55645	0.0380818
orf19.6091	RIM8	1.5257	0.0087882
orf19.5050	MTO1	1.52221	0.013274
orf19.5356	C2_10740C_A	1.51539	0.0162322
orf19.2330	C1_10880W_A	1.5113	0.0165641
orf19.5207	C2_05840W_A	1.50548	0.0301103
snR24	C7_01260W_A	1.49822	0.0425429
orf19.1673	PPT1	1.49736	0.00810254
orf19.1499	CTF1	1.48535	0.00691071
orf19.1091	NOP8	1.48282	0.0205441
orf19.2830	RRP9	1.47739	0.0156165
orf19.1029	RPP1	1.46136	0.01908
orf19.4106	C2_06120C_A	1.45958	0.0183297
orf19.4409	C4_05980C_A	1.45958	0.00691071
orf19.414	RSM22	1.45908	0.0102512
orf19.2934	C1_02450C_A	1.45578	0.0178542
orf19.2090	C2_00410C_A	1.45165	0.0183297
orf19.2231	C2_06800C_A	1.44952	0.0297305
orf19.6829	C3_06740W_A	1.4469	0.0117631
orf19.4634	C4_01500W_A	1.44451	0.0177115
orf19.5567	POP4	1.44388	0.0478218
orf19.4600	C4_01930C_A	1.43977	0.0199458
orf19.5678	C4_00490W_A	1.43475	0.0391085
orf19.2312	C1_11020W_A	1.43371	0.0492613
orf19.3756	CHR1	1.42763	0.0318836
orf19.5500	MAK16	1.42564	0.0175193
orf19.124	CIC1	1.42544	0.0152416
orf19.3753	SEF1	1.41971	0.0120552
orf19.6021	IHD2	1.41915	0.041965
orf19.3759	C1_12570C_A	1.41329	0.0241096
orf19.5049	C1_07790C_A	1.41258	0.0195035
orf19.4863	PDC2	1.41241	0.0183297
orf19.1783	YOR1	1.41051	0.0318665
orf19.444	C1_05220C_A	1.40364	0.0440125
orf19.2715	RPC53	1.40335	0.0183297
orf19.3627	C2_08510W_A	1.40105	0.0231343
orf19.4219	RIX7	1.39921	0.016975
orf19.7387	ELP3	1.39708	0.013386
orf19.6477	C7_02340C_A	1.39557	0.0370082
orf19.1721	NCE103	1.39429	0.0455475
orf19.1966	BUD23	1.39233	0.0131835
orf19.3986	PPR1	1.3913	0.0196594
orf19.3287	BUD22	1.3898	0.0196594
orf19.6845	C1_04510W_A	1.37592	0.0183297
orf19.3831	C4_04520W_A	1.36847	0.0226117
orf19.1569	UTP22	1.36808	0.0137108
orf19.2384	MTG1	1.36801	0.0216501
orf19.2179	SIT1	1.3665	0.0168745
orf19.2287	RPA12	1.36418	0.0214232
orf19.3327	TRM2	1.36318	0.0268231
orf19.3978	C5_04910W_A	1.36136	0.0178542
orf19.4122	C2_05980C_A	1.36104	0.0152416
orf19.2125	C6_04420W_A	1.35996	0.0323516
orf19.1404	C2_09500W_A	1.35396	0.0259315
orf19.6298	SPB4	1.35219	0.0183297
orf19.4097	C2_09360W_A	1.34135	0.0131835
snR8c	C7_02190W_A	1.34069	0.0437696
orf19.5805	DLD1	1.33958	0.00356734
orf19.2688	NAN1	1.33914	0.0264536
orf19.5704	C6_03440W_A	1.33673	0.024159
orf19.275	C3_02840W_A	1.33249	0.0453192
orf19.6073	HMX1	1.33156	0.0493899
orf19.773	C1_04710C_A	1.32846	0.0379115
orf19.5759	SNQ2	1.32513	0.00691071
orf19.4574	C4_02170C_A	1.32081	0.0142537
orf19.6356	C1_12670C_A	1.31968	0.0275299
orf19.7197	C7_03850W_A	1.31711	0.0183297
orf19.3130	C4_06790W_A	1.31177	0.0183297
orf19.6652	DBP8	1.31099	0.0155292
orf19.1708	C3_01430W_A	1.31091	0.0288592
orf19.5507	ENP1	1.30757	0.0207701
orf19.6175	C3_07800C_A	1.3059	0.0210495
orf19.2723	HIT1	1.30581	0.0425429
orf19.3660	C6_00690W_A	1.30145	0.0120197
orf19.3876	ZCF19	1.29794	0.0199458
orf19.5596	C6_03110C_A	1.29193	0.0332597
orf19.6431	CR_08580C_A	1.28732	0.0379557
orf19.5430	BUD21	1.28466	0.0284398
orf19.3478	NIP7	1.2843	0.0183297
orf19.721	CR_06450W_A	1.28339	0.0283073
orf19.494	CR_04110W_A	1.28287	0.0338756
orf19.2859	SRP40	1.2828	0.016975
orf19.7371	ZCF35	1.27976	0.0195852
orf19.3393	C6_01890C_A	1.27863	0.0169393
orf19.2752	ADR1	1.27424	0.0082699
orf19.4765	PGA6	1.26362	0.0152503
orf19.171	DBP2	1.26352	0.010586
orf19.829	SCH9	1.25889	0.00691071
orf19.1902	NOC4	1.25841	0.0207893
orf19.7546	CR_09740W_A	1.25564	0.0177115
orf19.6532	C7_01880C_A	1.25006	0.0391598
orf19.4365	CR_03660C_A	1.24935	0.016975
orf19.3089	C4_07140W_A	1.24561	0.0207701
orf19.5070	C1_07990C_A	1.24482	0.0424084
orf19.6917	C7_01360C_A	1.24335	0.0380818
orf19.4133	C5_01430C_A	1.23205	0.0176457
orf19.5012	C1_13750C_A	1.22212	0.0175052
orf19.3710	YHB5	1.21671	0.0440125
orf19.6955	HBR3	1.21525	0.022136
orf19.6920	C7_01390W_A	1.21141	0.0183297
orf19.2044	PGA27	1.21039	0.0195852
orf19.4940	C1_13130C_A	1.20795	0.0456443
orf19.7412	MUB1	1.20749	0.0183297
orf19.2258	C2_07020C_A	1.20541	0.0240898
orf19.3370	DOT4	1.20515	0.0156554
orf19.7672	CR_10810C_A	1.19894	0.0238737
orf19.7219	FTR1	1.19878	0.016975
orf19.6886	C2_05750W_A	1.19748	0.0227118
orf19.1886	RCL1	1.19666	0.0210097
orf19.6862	C4_05230C_A	1.1948	0.0196911
orf19.2717	SAS10	1.1914	0.0279736
orf19.4933	FAD3	1.19084	0.0296481
orf19.59	REI1	1.18877	0.025431
orf19.4849	C1_09840C_A	1.18792	0.0275299
orf19.3477	C6_02350C_A	1.18372	0.0128285
orf19.2143	C6_04530C_A	1.18295	0.0249381
orf19.4701	C4_00940W_A	1.18125	0.0419159
orf19.706	NMD3	1.1792	0.0189068
orf19.5106	DIP2	1.17805	0.0214232
orf19.2320	C1_10950C_A	1.17575	0.0200138
orf19.3188	TAC1	1.17574	0.0128285
orf19.6347	C1_12750C_A	1.17348	0.0225216
orf19.5609	C6_03220W_A	1.16994	0.0201839
orf19.81	C2_06660W_A	1.16747	0.0188352
orf19.2229	C2_06780C_A	1.16339	0.0338876
orf19.544	RPR2	1.1578	0.0288215
orf19.7154	UTP18	1.15591	0.0201866
orf19.2654	RMS1	1.15327	0.0273505
orf19.603	IMP4	1.143	0.0275535
orf19.7072	PEL1	1.13669	0.0248839
orf19.1687	C3_01560W_A	1.13481	0.0150571
orf19.5100	MLT1	1.13271	0.0087882
orf19.4234	C5_02280C_A	1.13188	0.0227118
orf19.1772	C2_10090C_A	1.13031	0.0356556
orf19.4000	GRF10	1.12769	0.0240328
orf19.6408	CR_08420W_A	1.12681	0.0425327
orf19.5991	C3_05160C_A	1.12677	0.0161833
orf19.5802	C2_03000C_A	1.1266	0.0464821
orf19.1589	C2_02630W_A	1.12574	0.0352865
orf19.4739	MSS116	1.12305	0.0183297
orf19.5038	C4_03830W_A	1.12132	0.0231957
orf19.7361	C3_05800W_A	1.11981	0.0485278
orf19.4531	ROA1	1.11492	0.0310763
orf19.702	CR_06680C_A	1.11018	0.0120552
orf19.3328	C1_01390C_A	1.10554	0.0222506
orf19.1181	C6_00230W_A	1.09838	0.0284398
orf19.7624	CR_10470C_A	1.09627	0.0183297
orf19.5066	C1_07950C_A	1.08532	0.0288592
orf19.6548	ISU1	1.08241	0.0388444
orf19.4815	YTM1	1.08156	0.0207701
orf19.7648	CR_10640W_A	1.08105	0.0488109
orf19.1633	UTP4	1.07748	0.0195852
orf19.25	C2_06480W_A	1.07692	0.0248839
orf19.4255	ECM331	1.0744	0.042464
orf19.4890	CLA4	1.07243	0.0213881
orf19.3624	MSU1	1.06989	0.0214723
orf19.4399	NCS2	1.06846	0.0444674
orf19.2842	GZF3	1.06719	0.0194686
orf19.3265	TRM1	1.06468	0.0333702
orf19.3012	ARO80	1.06443	0.0348392
orf19.3463	C6_02230W_A	1.06185	0.0201859
orf19.1720	C3_01310W_A	1.05945	0.0156165
orf19.2829	CR_02700W_A	1.05702	0.0288592
orf19.3276	PWP2	1.05621	0.0231759
orf19.7291	CR_08940W_A	1.05473	0.046621
orf19.4937	CHS3	1.05441	0.0087882
orf19.3704	CR_07750C_A	1.05246	0.0447294
orf19.6828	C3_06760W_A	1.05022	0.0344169
orf19.4662	RLM1	1.04963	0.0268231
orf19.6691	C7_03590C_A	1.04771	0.0425327
orf19.1607	ALR1	1.04598	0.0183297
orf19.2527	CR_01410C_A	1.04448	0.0294158
orf19.5166	DBF4	1.04366	0.0490771
orf19.4844	C1_09790C_A	1.03919	0.047454
orf19.3288	NMA111	1.03719	0.0155385
orf19.6418	CR_08500W_A	1.03675	0.0201839
orf19.2575	CR_01780W_A	1.03416	0.0314407
orf19.3220	C5_03920C_A	1.0284	0.0317104
orf19.7194	C7_03880C_A	1.02774	0.0231759
orf19.7065	PSF3	1.02462	0.046671
orf19.4268	UTP13	1.02337	0.0203825
orf19.6916	C7_01350C_A	1.02143	0.0275299
orf19.5217	TES1	1.01631	0.0286374
orf19.7552	CR_09800C_A	1.01417	0.017508
orf19.6054	C1_00540C_A	1.01383	0.017508
orf19.6907	C7_01270C_A	1.0125	0.0199458
orf19.4677	C4_01130C_A	1.011	0.029691
orf19.1335	C7_03400C_A	1.0091	0.0183297
orf19.3773	CDL1	1.00818	0.0411378
orf19.1642	C3_02040C_A	1.00598	0.0493899
orf19.1150.1	C1_11680C_A	1.00462	0.027964
orf19.5867	WSC1	1.00458	0.0200167
orf19.4643	C4_01420W_A	1.00095	0.0207769
orf19.6297	C5_01610W_A	1.00034	0.0207701
orf19.2309	PET127	0.999687	0.0150571
orf19.3098	C4_07100C_A	0.999513	0.023194
orf19.1992	SIR2	0.997236	0.0225216
orf19.5513	PRP45	0.99325	0.0345151
orf19.4793	C1_09330W_A	0.989442	0.0303411
orf19.475	CR_03940W_A	0.98544	0.0152416
orf19.3034	RLI1	0.981591	0.0122399
orf19.6648	SDA1	0.97995	0.0275299
orf19.3644	C6_00800C_A	0.979153	0.0300949
orf19.6413	CR_08440W_A	0.978981	0.048573
orf19.3539	C2_05080C_A	0.976905	0.0439537
orf19.1663	MNT2	0.976527	0.0288215
orf19.581	C5_00790C_A	0.968014	0.0124388
orf19.7307	CR_09110C_A	0.967918	0.0117631
orf19.6066	C1_00410C_A	0.967496	0.0145778
orf19.2385	KTI12	0.966287	0.0425429
orf19.4159	C4_00820W_A	0.964756	0.0178542
orf19.6769	C3_07290W_A	0.963947	0.0268231
orf19.429	C1_05360C_A	0.963269	0.0428177
orf19.6137	CR_07310W_A	0.962109	0.0266943
orf19.168	CR_02550C_A	0.961464	0.0457917
orf19.3630	RRP8	0.960559	0.0380323
orf19.2545	DOT6	0.959171	0.046671
orf19.6992	QDR2	0.952515	0.0440125
orf19.4420	C4_06090C_A	0.952464	0.0135894
orf19.3778	C4_05010W_A	0.950093	0.0260237
orf19.4757	NAR1	0.948488	0.0321353
orf19.4963	C1_13370W_A	0.947482	0.026188
orf19.6653	MTG2	0.942224	0.0338756
orf19.7381	AHR1	0.941371	0.0152416
orf19.6417	TSR1	0.940305	0.0231759
orf19.7392	DED1	0.940299	0.010586
orf19.4592	HSX11	0.938587	0.0496225
orf19.7376	C3_05950W_A	0.936219	0.0484449
orf19.506	YDJ1	0.934187	0.0159347
orf19.6662	C5_03530C_A	0.93378	0.0178542
orf19.6041	RPO41	0.933549	0.0152416
orf19.7041	C7_00780W_A	0.928169	0.0117631
orf19.4401	YVH1	0.926634	0.0370082
orf19.2185	NSA1	0.924342	0.0419254
orf19.4746	JIP5	0.923436	0.0297305
orf19.3578	C2_05490W_A	0.922615	0.0450118
orf19.7384	NOG1	0.921321	0.0274353
orf19.6589	SSF1	0.921265	0.0199591
orf19.2319	C1_10970W_A	0.921088	0.030363
orf19.6230	C1_06800W_A	0.919795	0.0440125
orf19.4363	SGD1	0.918935	0.0374618
orf19.5824	C2_02820C_A	0.915858	0.0159885
orf19.5938	SEN1	0.915619	0.0110598
orf19.5987	C3_05140C_A	0.912589	0.025314
orf19.5391	C3_00660W_A	0.90689	0.0313983
orf19.5110	OPY2	0.906017	0.0156884
orf19.6710	UTP9	0.905376	0.0338876
orf19.5847	CR_05550C_A	0.905189	0.023194
orf19.2066	C2_00620C_A	0.904842	0.0214723
orf19.3192	STI1	0.904485	0.0318665
orf19.2893	C4_06410W_A	0.902762	0.0201692
orf19.1835	PEA2	0.899685	0.0152416
orf19.5229	C1_12350W_A	0.899321	0.0131835
orf19.2667	RPF1	0.898769	0.0362068
orf19.6260	C1_06530C_A	0.89683	0.0322527
orf19.2631	C4_05260W_A	0.896154	0.0168745
orf19.1139	C1_11770C_A	0.895892	0.0462209
orf19.3304	C1_01160C_A	0.894248	0.0473285
orf19.6837	FMA1	0.893864	0.0117631
orf19.6831	PRP5	0.893518	0.0152416
orf19.3530	CKA2	0.892038	0.0490006
orf19.480	CR_03980W_A	0.891592	0.0493899
orf19.3788	SPC34	0.889324	0.0439537
orf19.2927	MNN11	0.888634	0.0207372
orf19.4678	C4_01120C_A	0.882674	0.0384534
orf19.5057	C1_07860W_A	0.881984	0.0335943
orf19.5271	C1_11940C_A	0.881969	0.0393644
orf19.4078	C2_09160W_A	0.880353	0.0303411
orf19.5407	SOF1	0.879935	0.0268231
orf19.4681	RAT1	0.877542	0.0117631
orf19.6220	C1_06910C_A	0.877215	0.0166656
orf19.2119	NDT80	0.875808	0.0493899
orf19.3226	CR_01280C_A	0.869836	0.0176457
orf19.7618	CR_10410C_A	0.868111	0.0329931
orf19.563	RRP15	0.868075	0.0457917
orf19.3159	UTP20	0.864448	0.0332019
orf19.2697	C4_02960W_A	0.8581	0.0152416
orf19.5039	RRP42	0.853806	0.0376538
orf19.7635	DRS1	0.850882	0.0345151
orf19.4142	C5_01470C_A	0.847904	0.0441851
orf19.3468	ALG11	0.846865	0.0288592
orf19.661	KRR1	0.846689	0.0342127
orf19.6081	PHR2	0.842003	0.0115739
orf19.3227	FTH2	0.840273	0.023194
orf19.7011	C7_01030C_A	0.83933	0.0391598
orf19.6233	C1_06770W_A	0.837349	0.020819
orf19.723	BCR1	0.835101	0.0137108
orf19.2045	C2_00790C_A	0.833802	0.0370082
orf19.7332	ELF1	0.833801	0.0183297
orf19.2193	PRS5	0.832303	0.0183368
orf19.1304	C4_03740W_A	0.831558	0.0273505
orf19.5808	C2_02960C_A	0.829083	0.024354
orf19.1618.1	C3_02270W_A	0.827923	0.0342127
orf19.3481	C6_02380W_A	0.827356	0.0423179
orf19.451	SOK1	0.822126	0.0174939
orf19.7650	LTV1	0.819397	0.0497502
orf19.4688	DAG7	0.818552	0.0306058
orf19.6152	CR_07200W_A	0.817311	0.0275299
orf19.1528	C2_02120W_A	0.817127	0.0201612
orf19.2314	C1_11000C_A	0.81648	0.048386
orf19.76	SPB1	0.81575	0.0454645
orf19.7488	CR_00460C_A	0.815146	0.0432536
orf19.5063	COI1	0.810608	0.0231245
orf19.809	C2_04120C_A	0.808331	0.0349432
orf19.3681	C1_02240W_A	0.808304	0.0156165
orf19.832	GPI13	0.807155	0.0378367
orf19.6707	C7_03500W_A	0.804603	0.0463147
orf19.2198	FLC3	0.804568	0.0183297
orf19.4965	C1_13390W_A	0.803906	0.0489339
orf19.3569	C2_05380W_A	0.802016	0.0222506
orf19.5465	C3_00100W_A	0.801492	0.0497682
orf19.663	GIN4	0.801378	0.0440125
orf19.454	SFL1	0.800688	0.0284398
orf19.6000	CDR1	0.798723	0.0176457
orf19.7621	CR_10440W_A	0.795638	0.042464
orf19.666	C1_11370C_A	0.791055	0.0227118
orf19.5608	C6_03210C_A	0.790261	0.0496225
orf19.7599	UTP5	0.790033	0.0490771
orf19.1646	C3_02020W_A	0.789612	0.0437688
orf19.3809	BAS1	0.788779	0.0115739
orf19.5032	SIM1	0.788612	0.0147047
orf19.2051	C2_00730C_A	0.78522	0.03911
orf19.6902	DBP7	0.784183	0.0363122
orf19.1133	MSB1	0.780358	0.0304095
orf19.144	SNU114	0.780025	0.0493899
orf19.4479	C1_04040C_A	0.77705	0.0477339
orf19.6291	CR_07600W_A	0.775558	0.0293107
orf19.7367	UBP1	0.774465	0.0238999
orf19.3635	C2_08450W_A	0.773897	0.0314407
orf19.3609	UTP15	0.773863	0.0349432
orf19.4451	RIA1	0.773357	0.0259697
orf19.2054	FGR15	0.771889	0.0301103
orf19.7159	C7_04150W_A	0.771335	0.01908
orf19.7574	CR_09990W_A	0.76825	0.0231759
orf19.7190	OGG1	0.768214	0.0207701
orf19.1753	PUS7	0.767809	0.0264226
orf19.5989	C3_05150W_A	0.767712	0.0183297
orf19.5126	C7_03270W_A	0.767439	0.0155292
orf19.7652	CKA1	0.767103	0.0342127
orf19.7489	LRG1	0.766717	0.0428525
orf19.4906	C1_10350C_A	0.764533	0.0196499
orf19.3448	C6_01360W_A	0.763855	0.0317104
orf19.3190	HAL9	0.763389	0.0244776
orf19.3170	C5_02010C_A	0.761487	0.0342127
orf19.5175	C7_02860C_A	0.761429	0.0283261
orf19.7619	CR_10420W_A	0.761356	0.0214226
orf19.1047	ERB1	0.757916	0.0403264
orf19.2514	C3_01120W_A	0.752729	0.0495544
orf19.7610	PTP3	0.751011	0.0334049
orf19.665	NEP1	0.747116	0.0321353
orf19.879	C2_03420C_A	0.746691	0.030363
orf19.2726	C4_02720C_A	0.743213	0.0195035
orf19.2488	FAL1	0.741398	0.0342127
orf19.5850	NOC2	0.738836	0.0430409
orf19.1791	C4_05330C_A	0.736032	0.0316694
orf19.2891	C4_06430C_A	0.735476	0.0386704
orf19.7062	RPA135	0.735208	0.0425429
orf19.1296	C2_06650C_A	0.732377	0.0431005
orf19.5213	C2_05910W_A	0.731545	0.0185777
orf19.4656	C4_01310W_A	0.731401	0.0297305
orf19.308	C3_03110W_A	0.730057	0.0323516
orf19.427	C1_05380C_A	0.729053	0.0117631
orf19.2930	C1_02430C_A	0.727955	0.0155519
orf19.1026.1	C1_03840W_A	0.725608	0.0434638
orf19.2675	C4_03150W_A	0.724034	0.013386
orf19.96	TOP1	0.721902	0.0239339
orf19.500	CR_04160C_A	0.72158	0.0352873
orf19.4629	C4_01560C_A	0.719381	0.0396073
orf19.6133	PIF1	0.71922	0.0343359
orf19.6382	CR_08200C_A	0.718183	0.041965
orf19.4835	C1_09710C_A	0.715	0.0432536
orf19.5912	MAK21	0.714893	0.0296481
orf19.2115	C2_00170C_A	0.71465	0.0351092
orf19.5510	C6_02430W_A	0.710251	0.0192929
orf19.7257	MLH3	0.708684	0.0488405
orf19.2711	C4_02850W_A	0.706954	0.0250002
orf19.7202	C7_03800W_A	0.706	0.0303411
orf19.932	C5_00570W_A	0.705102	0.0275299
orf19.6494	WHI3	0.704979	0.0309715
orf19.5541	C6_02690C_A	0.696282	0.0376604
orf19.199	C2_09050C_A	0.693176	0.0394697
orf19.1393	C2_09610W_A	0.692388	0.0334345
orf19.5884	C3_04370C_A	0.688166	0.0370188
orf19.6871	C2_05580W_A	0.684262	0.0183297
orf19.1509	ROD1	0.68322	0.0196594
orf19.2435	MSI3	0.683206	0.0343864
orf19.6694	C7_03620C_A	0.680427	0.0448744
orf19.6453	C7_02560W_A	0.680396	0.0188352
orf19.501	CR_04170W_A	0.679472	0.0428142
orf19.58	RRP6	0.679424	0.0349432
orf19.7406	C3_06260C_A	0.678909	0.0463147
orf19.2563	CR_01700C_A	0.671639	0.0404744
orf19.7298	CHS2	0.671351	0.0245848
orf19.7153	C7_04200C_A	0.671252	0.0308818
orf19.2180	C2_08020C_A	0.670237	0.027757
orf19.3415	PTK2	0.667347	0.0169393
orf19.4188	NMD5	0.666472	0.0468469
orf19.7215	C1_14080W_A	0.66536	0.0406511
orf19.1026	C1_03830C_A	0.662984	0.0387823
orf19.2971	C1_02830W_A	0.662106	0.0457917
orf19.5885	C3_04380C_A	0.658939	0.0276305
orf19.1281	C5_04080C_A	0.657732	0.0288592
orf19.6693	C7_03610C_A	0.655178	0.0240898
orf19.2736	HFL2	0.65288	0.0363122
orf19.7397	C3_06150W_A	0.65087	0.0296256
orf19.2996	C1_03050W_A	0.64823	0.0345151
orf19.1531	C2_02150C_A	0.647145	0.01908
orf19.6984	C3_05460W_A	0.64476	0.0342127
orf19.4278	C5_02620C_A	0.643489	0.0466341
orf19.6979	C3_05410W_A	0.642016	0.0432758
orf19.6742	C3_07460W_A	0.639517	0.016975
orf19.1327	RBT1	0.636962	0.0487561
orf19.3535	C2_05040C_A	0.635135	0.0354342
orf19.7327	PHO88	0.633589	0.0199458
orf19.1533	C2_02170W_A	0.630318	0.0428792
orf19.5977	CEM1	0.629212	0.0264536
orf19.6266	C1_06440C_A	0.628008	0.0440125
orf19.1643	C3_02030W_A	0.627088	0.0251283
orf19.5487	CDC46	0.625643	0.0176076
orf19.991	DJP1	0.624455	0.0211191
orf19.512	CR_04240C_A	0.622716	0.0388444
orf19.1361	TIM23	0.621912	0.0425429
orf19.3941	URA7	0.621326	0.0400058
orf19.1927	SNM1	0.621097	0.0473979
orf19.2447	C1_05980W_A	0.619645	0.0369238
orf19.6444	CR_08680C_A	0.61728	0.0256548
orf19.3300	ZPR1	0.609925	0.0309715
orf19.5085	C1_08110W_A	0.60663	0.044225
orf19.234	PHA2	0.604317	0.0317104
orf19.7494	MMS22	0.595417	0.0165641
orf19.4448	SOG2	0.5876	0.029826
orf19.6195	C1_07090C_A	0.587591	0.0199458
orf19.4820	C1_09570W_A	0.580401	0.0456443
orf19.5599	MDL2	0.578294	0.0318836
orf19.969	C5_00260W_A	0.575023	0.0424443
orf19.4225	LEU3	0.570175	0.0231759
orf19.491	CR_04080C_A	0.564107	0.0294158
orf19.5009	C1_13720W_A	0.564078	0.0491143
orf19.607	CR_07910C_A	0.562967	0.0493899
orf19.4537	C1_01860W_A	0.562811	0.0321353
orf19.5168	C7_02930C_A	0.553017	0.0482412
orf19.3333	C1_01470W_A	0.552577	0.0440125
orf19.3141	C4_06680C_A	0.550776	0.0440636
orf19.267	C3_02760C_A	0.55064	0.0303411
orf19.978	BDF1	0.549724	0.0396073
orf19.5027	LCB2	0.549346	0.029826
orf19.6208	MEF2	0.541126	0.0404178
orf19.2929	GSC1	0.523152	0.0222506
orf19.18	IMH3	0.518379	0.0468179
orf19.6573	BEM2	0.513094	0.0379557
orf19.2042	C2_00820W_A	0.510247	0.0369238
orf19.5162	BCK1	0.507092	0.0363122
orf19.6285	GLC7	0.506021	0.0441851
orf19.3552	C2_05220C_A	0.499851	0.0284825
orf19.3174	CDC24	0.497386	0.0201859
orf19.968	PGA14	0.496474	0.041965
orf19.2720	C4_02780W_A	0.486076	0.0428792
orf19.7393	C3_06110C_A	0.483211	0.0443767
orf19.4175	TOK1	0.482439	0.0456443
orf19.1994	C2_01310W_A	0.481264	0.0333702
orf19.7604	CR_10290C_A	0.481185	0.0469851
orf19.6068	SVF1	0.479071	0.0488405
orf19.2417	SMC5	0.470714	0.0306316
orf19.6287	AAT21	0.450367	0.0440125
orf19.6568	SMC6	0.440356	0.0425429
orf19.273	C3_02820C_A	0.4316	0.04743
orf19.1426	C4_04240C_A	0.430898	0.0496225
orf19.6855	C1_04620W_A	0.427393	0.0419682
orf19.5181	NIK1	0.426879	0.0391715
orf19.2538	PTC2	0.426827	0.0455475
orf19.2268	RCK2	0.425368	0.0472528
orf19.5015	MYO2	0.415196	0.0396073
orf19.6584	PRT1	0.408344	0.0488405
orf19.1084	CDC39	0.396989	0.046671
orf19.5595	SHE3	0.396471	0.0399897
orf19.1259	C4_05740C_A	0.382568	0.0432693
orf19.1799	GAP5	-0.41008	0.0388674
orf19.6045	PSD1	-0.429256	0.0428792
orf19.835	C2_03900C_A	-0.437088	0.0413922
orf19.1856	CR_06780W_A	-0.443591	0.0430409
orf19.1011	MNN21	-0.444041	0.0444674
orf19.7667	IAH1	-0.446942	0.0380818
orf19.2419	CR_03070W_A	-0.447532	0.0379898
orf19.1893	C2_07390C_A	-0.450312	0.0475196
orf19.6923	C3_03930W_A	-0.454792	0.0298977
orf19.2835	CR_02770C_A	-0.455288	0.030363
orf19.873.1	COX6	-0.455778	0.0411378
orf19.5890	C3_04410C_A	-0.459145	0.0379249
orf19.3050	AGE1	-0.463073	0.0432693
orf19.6846	PHO85	-0.464195	0.0448206
orf19.5463	SEC6	-0.466245	0.0418467
orf19.1082.1	C6_04250W_A	-0.487639	0.0218368
orf19.729	CR_07570W_A	-0.488991	0.0318665
orf19.5484	SER1	-0.496961	0.0342127
orf19.2774	LAB5	-0.497385	0.0199458
orf19.6796	YSA1	-0.498883	0.0402002
orf19.6448	CR_08710W_A	-0.500373	0.0390049
orf19.5269.1	C1_11960C_A	-0.500717	0.0268231
orf19.806	VMA7	-0.500939	0.0268231
orf19.5617	C6_03290W_A	-0.504816	0.0240898
orf19.4827	ADE12	-0.507023	0.0440125
orf19.6198.1	C1_07060C_A	-0.508096	0.0318665
orf19.6867	C2_05550W_A	-0.508283	0.0307085
orf19.4713	C1_07780W_A	-0.511782	0.0399955
orf19.5630	APA2	-0.512325	0.0418378
orf19.2757	C4_02450W_A	-0.512399	0.0425429
orf19.131.2	C6_01210W_A	-0.514097	0.0183297
orf19.4353	ULP2	-0.514617	0.0456443
orf19.7243	C1_14310W_A	-0.516224	0.0284825
orf19.7095	C7_00270W_A	-0.516767	0.037492
orf19.3720	CR_02460W_A	-0.517445	0.0440125
orf19.6909	MED11	-0.51778	0.0256659
orf19.6056	C1_00520W_A	-0.519264	0.0250002
orf19.5213.2	COX9	-0.520691	0.0281671
orf19.5346	C2_10680W_A	-0.520861	0.0321353
orf19.7473	CR_00600C_A	-0.520921	0.0192929
orf19.7260	C1_14430C_A	-0.523199	0.0399955
orf19.1057	C1_04220C_A	-0.525787	0.0393945
orf19.1063	C1_04280C_A	-0.526045	0.0271432
orf19.7506	CR_00280C_A	-0.528998	0.0393945
orf19.1751	SPT23	-0.529248	0.0439537
orf19.4107	C2_06110W_A	-0.531606	0.0356556
orf19.2437	ARC35	-0.537229	0.0439537
orf19.725	CR_06430W_A	-0.540487	0.0491201
orf19.4186	PCT1	-0.544242	0.0411378
orf19.302	C3_03060W_A	-0.547376	0.0456443
orf19.4597	C4_01950W_A	-0.547759	0.0447294
orf19.3365	DAO2	-0.548966	0.0264427
orf19.3939	C5_04550W_A	-0.549038	0.0482412
orf19.6528	C7_01930C_A	-0.549509	0.0428792
orf19.2483	RIM1	-0.550826	0.0438945
orf19.2286	C2_07290W_A	-0.553041	0.042719
orf19.3767	PEP1	-0.553762	0.0463939
orf19.5397	C3_00610W_A	-0.553924	0.0298829
orf19.1750	SLR1	-0.554518	0.0466536
orf19.3259	CR_00990W_A	-0.557442	0.0306556
orf19.335	C3_03380W_A	-0.564387	0.0424443
orf19.5602	BMT6	-0.566384	0.0321353
orf19.5416	ESA1	-0.567985	0.0307522
orf19.2151	NAG6	-0.568513	0.0466341
orf19.6843	C1_04490W_A	-0.568949	0.0491201
orf19.3058	COQ6	-0.573522	0.0321353
orf19.5450	ETR1	-0.573604	0.0425429
orf19.3391	ADK1	-0.580848	0.0454645
orf19.3616	ERG9	-0.584652	0.0205441
orf19.1467	COX13	-0.585972	0.023194
orf19.1367	MTW1	-0.586648	0.0433345
orf19.3996	C5_05040W_A	-0.590179	0.0364544
orf19.1500	C2_01900C_A	-0.590719	0.0216501
orf19.7199	C7_03830C_A	-0.593565	0.0425327
orf19.1532	SAM37	-0.593985	0.0288592
orf19.6910	PSF1	-0.594281	0.031005
orf19.6055	C1_00530C_A	-0.595355	0.0313554
orf19.4172	C4_00700C_A	-0.59708	0.0130893
orf19.5318	RAD1	-0.598311	0.0226837
orf19.6849	ELC1	-0.603782	0.0290011
orf19.2026	UBP13	-0.604206	0.0266943
orf19.2822	CR_02630C_A	-0.606531	0.0379249
orf19.1266	C4_05800C_A	-0.607099	0.0348392
orf19.1413	YFH1	-0.608522	0.025871
orf19.5768	SNF4	-0.609164	0.0193657
orf19.490	NAT5	-0.613515	0.0251418
orf19.1534	C2_02180W_A	-0.616205	0.0349432
orf19.3701	C7_02630W_A	-0.620191	0.0348392
orf19.5651	C4_00260W_A	-0.625379	0.0210097
orf19.5688	C5_00090C_A	-0.626512	0.0258464
orf19.3199	PIKA	-0.629302	0.0496225
orf19.1012	CR_05310W_A	-0.630506	0.0176457
orf19.1544	C2_02260W_A	-0.632131	0.0306352
orf19.4650	ILV6	-0.632977	0.047454
orf19.7086	C7_00340C_A	-0.634583	0.0192929
orf19.394	C1_08490W_A	-0.637715	0.0176076
orf19.2381	CR_03410W_A	-0.642414	0.0196499
orf19.5578	C6_02990W_A	-0.64246	0.0439537
orf19.6344	RBK1	-0.645585	0.016975
orf19.6635	CR_05770W_A	-0.647221	0.0435234
orf19.4233	THR4	-0.647638	0.0267775
orf19.3844	MRP8	-0.651192	0.0278125
orf19.7357	C3_05760W_A	-0.65487	0.0307085
orf19.1412	C4_04350W_A	-0.654892	0.0131765
orf19.1414	C4_04330C_A	-0.655923	0.0205186
orf19.1002	C1_10560C_A	-0.657408	0.0251418
orf19.4247	C5_02390C_A	-0.659633	0.0266943
orf19.6869	C2_05570C_A	-0.66014	0.042464
orf19.227	COX7	-0.662412	0.0251418
orf19.4830	C1_09670C_A	-0.662487	0.031005
orf19.2525	LYS12	-0.662589	0.0281622
NA	C2_08240W_A	-0.666482	0.0456443
orf19.4442	ALG9	-0.667541	0.027542
orf19.3359	ARP8	-0.668813	0.0188339
orf19.6731.1	C3_07580W_A	-0.672344	0.0181366
orf19.1136	C1_11800C_A	-0.67322	0.0369238
orf19.1592	C2_04300C_A	-0.680628	0.0437696
orf19.6057	C1_00510W_A	-0.682382	0.0213881
orf19.7341.1	CR_09460C_A	-0.68402	0.0238999
orf19.1885	TAF4	-0.686933	0.0152416
orf19.583	C5_00800C_A	-0.68757	0.0327509
orf19.6304	LYS5	-0.688286	0.0288592
orf19.1198	C6_00360C_A	-0.690763	0.0183297
orf19.7499	CR_00350W_A	-0.691382	0.0185777
orf19.6016	C1_00890W_A	-0.692229	0.030363
orf19.4269	C5_02560C_A	-0.695724	0.0201692
orf19.881	DFG16	-0.69642	0.0156165
orf19.3332	C1_01460W_A	-0.697184	0.0288592
orf19.3487	CR_07690W_A	-0.703049	0.0203825
orf19.671	PSP1	-0.709508	0.0459201
orf19.2269	C2_07140W_A	-0.709824	0.0196594
orf19.2672	NCP1	-0.71059	0.030363
orf19.5006	GCV3	-0.711012	0.0268231
orf19.4616	POL30	-0.711983	0.030363
orf19.7323	CBP1	-0.71218	0.042464
orf19.5254	C1_12110C_A	-0.717234	0.0361214
orf19.6180	C3_07850W_A	-0.717287	0.0369531
orf19.944	IFG3	-0.718234	0.0385236
orf19.4195.1	FCA1	-0.719129	0.027964
orf19.5892	C3_04420W_A	-0.719392	0.0275959
orf19.2484	C1_05670W_A	-0.72021	0.0221511
orf19.1289	SCT1	-0.720263	0.0160093
orf19.7304	CR_09070C_A	-0.720754	0.0388444
orf19.346	ALT1	-0.729744	0.0419682
orf19.2241	PST1	-0.730053	0.0456443
orf19.861	CAP4	-0.730492	0.0211359
orf19.2016	ERG28	-0.734836	0.0376604
orf19.2454	PHO87	-0.734965	0.0403264
orf19.3314	TRS20	-0.736218	0.0286452
orf19.5757	C6_03820C_A	-0.736341	0.0401548
orf19.524	CR_04350C_A	-0.739183	0.0390049
orf19.3697	C7_02670W_A	-0.741423	0.036738
orf19.5559	RAV2	-0.741536	0.0155292
orf19.1135	CAS1	-0.744583	0.0423204
orf19.6103	C1_00090W_A	-0.747227	0.0440826
orf19.268	C3_02770C_A	-0.750128	0.0183297
orf19.7328	CR_09330C_A	-0.753657	0.0495544
orf19.5782	C2_03140C_A	-0.753884	0.0207701
orf19.5527	C6_02580W_A	-0.75529	0.0428792
orf19.7638	PRO1	-0.757336	0.0183297
orf19.117	SEC9	-0.75882	0.0358167
orf19.2334	BIG1	-0.761814	0.0150571
orf19.1482	HSK3	-0.76307	0.0214723
orf19.6978	C3_05400C_A	-0.767371	0.0322527
orf19.2966	C1_02780W_A	-0.773999	0.029691
orf19.3175	C5_01960C_A	-0.778969	0.0205186
orf19.7446	OPI3	-0.779464	0.0472528
orf19.1738	UGP1	-0.781061	0.0488405
orf19.1077	ATM1	-0.787268	0.045213
orf19.3315	CTA9	-0.788497	0.0156165
orf19.4928	SEC2	-0.78964	0.0150571
orf19.6739	C3_07490W_A	-0.790429	0.0200138
orf19.6563.1	C7_01610W_A	-0.791275	0.0267211
orf19.7589	CR_10130W_A	-0.792013	0.0294158
orf19.4546	HOL4	-0.79264	0.0424443
orf19.5455	C3_00170C_A	-0.793442	0.0404744
orf19.5815	SCT2	-0.797844	0.0354765
orf19.7479	NTH1	-0.801315	0.0284164
orf19.4550	C1_01750W_A	-0.804596	0.029414
orf19.3677	C1_02200C_A	-0.808867	0.0231343
orf19.894	C2_03340W_A	-0.814679	0.0169393
snR5d	CR_06600C_A	-0.816787	0.046671
snR5a	C1_01720C_A	-0.819785	0.0353868
orf19.5236	SRT1	-0.829343	0.0491143
orf19.5058	SMI1	-0.834479	0.0115739
orf19.3442	C6_01420C_A	-0.841029	0.0388444
orf19.3273	CR_00820C_A	-0.842029	0.0130987
orf19.223	C2_08860W_A	-0.843213	0.0266136
orf19.2730	C4_02690W_A	-0.845531	0.0285184
orf19.4171	C4_00710W_A	-0.848918	0.0229083
orf19.923	THR1	-0.852276	0.029826
orf19.2951	HOM6	-0.853299	0.0463147
orf19.4528	C1_01950C_A	-0.854413	0.0101415
orf19.1964	C5_01070C_A	-0.856511	0.0490317
orf19.6645	HMO1	-0.857825	0.0268231
orf19.7228	C1_14200W_A	-0.860705	0.0130893
orf19.6562	RNH35	-0.861479	0.0281622
orf19.562	FGR13	-0.869945	0.0298463
orf19.50	C1_04960C_A	-0.872716	0.036679
orf19.1729	C3_01220W_A	-0.877299	0.0178542
orf19.1121	C5_03740W_A	-0.877972	0.0106523
orf19.7149	C7_04240C_A	-0.878486	0.013386
orf19.7027	C7_00880C_A	-0.88038	0.046671
orf19.2826	CR_02670C_A	-0.882277	0.016975
orf19.4982	TGL99	-0.883167	0.0294184
orf19.1201	C6_00390W_A	-0.883784	0.032017
orf19.7444	C3_06550C_A	-0.8873	0.0199458
orf19.1477	C2_01660C_A	-0.889286	0.0152892
orf19.1235	HOM3	-0.895096	0.0484065
orf19.2018.1	C2_01040W_A	-0.896384	0.0478183
orf19.1723	C3_01280W_A	-0.898072	0.0194686
orf19.3008	COQ4	-0.898144	0.0124388
orf19.7244	C1_14320C_A	-0.898926	0.0205441
orf19.212	VPS28	-0.899758	0.0335149
orf19.543	FUM11	-0.900623	0.0231759
orf19.260	SLD1	-0.902332	0.0435289
orf19.2277	TPK2	-0.903561	0.0187758
orf19.6396	CR_08300C_A	-0.903576	0.0183297
orf19.7325	SCO1	-0.905082	0.0225807
orf19.6037	ASM3	-0.908956	0.016762
orf19.1940	C5_01290C_A	-0.910361	0.0115739
orf19.703	CR_06690C_A	-0.922615	0.0183297
orf19.4055	C5_05510C_A	-0.92789	0.0417692
orf19.7637	YHB4	-0.932896	0.0388444
orf19.7580	CR_10040W_A	-0.933145	0.0216501
orf19.2106	C2_00270C_A	-0.933202	0.0128285
orf19.5237	VPH2	-0.945359	0.0188352
orf19.4734	C1_08760W_A	-0.954205	0.00949157
orf19.1352	TIM22	-0.958232	0.0300949
orf19.3053	C1_03510C_A	-0.959419	0.0218614
orf19.1653	C3_01950C_A	-0.961521	0.029826
orf19.540	CR_04490C_A	-0.962322	0.0342127
orf19.4523	C1_02020W_A	-0.963634	0.0128485
orf19.5320	NCE4	-0.965011	0.016975
orf19.4596	C4_01960C_A	-0.965826	0.0183297
orf19.7612	CTM1	-0.9706	0.0199591
orf19.84	CAN3	-0.971697	0.0231759
orf19.6474	C7_02370W_A	-0.973237	0.00931955
orf19.730	CR_07190W_A	-0.97463	0.0147047
orf19.6082	C1_00210C_A	-0.975425	0.0115739
orf19.21	C2_06430C_A	-0.980249	0.0211191
orf19.396	EAF6	-0.980627	0.0117631
orf19.796	HYM1	-0.985075	0.022455
orf19.118	FAD2	-0.993301	0.022455
orf19.719	CR_06470W_A	-0.993925	0.0156165
orf19.6113	C1_00030C_A	-0.996743	0.0308011
orf19.5129	C7_03260C_A	-0.999632	0.029826
orf19.1999	C2_01250W_A	-1.00106	0.0256548
orf19.6321	PGA48	-1.00433	0.020883
orf19.7544	TLO1	-1.00486	0.0483099
orf19.2248	ARE2	-1.01136	0.0382851
orf19.1889	C2_07420W_A	-1.01148	0.00859203
orf19.6621	MHP1	-1.014	0.0440125
orf19.1510	SRD1	-1.01565	0.0448895
orf19.5641	CAR2	-1.01789	0.0343627
orf19.691	GPD2	-1.02199	0.0349432
orf19.5523	C6_02540C_A	-1.02218	0.0110344
orf19.3441	FRP6	-1.02237	0.0456443
orf19.6731	C3_07590W_A	-1.02676	0.0155292
orf19.7519	CR_00160C_A	-1.0268	0.0152503
orf19.1152	C1_11670W_A	-1.02826	0.0216501
orf19.2175	C2_08100W_A	-1.02879	0.0115739
orf19.6977	GPI1	-1.02959	0.0115739
orf19.3364	C4_03370C_A	-1.03713	0.0473979
orf19.5177	C7_02850W_A	-1.03717	0.0207701
orf19.2877	PDC11	-1.0372	0.0120206
orf19.3529	ABP2	-1.0378	0.0205186
orf19.1178	C6_00180C_A	-1.03827	0.0298977
orf19.7567	CR_09930W_A	-1.03998	0.0150571
orf19.4738	C1_08800W_A	-1.0404	0.0155292
orf19.2046	POT1-2	-1.04228	0.0478604
orf19.4752	MSN4	-1.04373	0.0120206
orf19.4524	ZCF24	-1.04459	0.0195852
orf19.729.1	RGD3	-1.0511	0.00891296
orf19.1795.1	C4_05380C_A	-1.05288	0.010586
orf19.5408	HRK1	-1.05675	0.00691071
orf19.5394.1	C3_00620C_A	-1.05917	0.0195852
orf19.386	SAM4	-1.06325	0.0478183
orf19.2948	SNO1	-1.07286	0.0152503
orf19.903	GPM1	-1.07381	0.0381646
orf19.5117	OLE1	-1.08186	0.0174625
orf19.4014	C5_05210W_A	-1.08435	0.0200138
orf19.392	C1_08470W_A	-1.0848	0.0120206
orf19.3355	ISN1	-1.08606	0.016975
orf19.5299.1	C4_04110W_A	-1.09363	0.0152503
orf19.3879	CR_06270W_A	-1.09704	0.0314692
orf19.5526	SEC20	-1.09778	0.0065211
orf19.395	ENO1	-1.10362	0.0205186
orf19.6745	TPI1	-1.108	0.0155292
orf19.6282	CR_07680C_A	-1.10849	0.0259315
orf19.2023	HGT7	-1.11031	0.0130893
orf19.57	PSF2	-1.11102	0.0115739
orf19.5053	C1_07830C_A	-1.11187	0.0120552
orf19.4317	GRE3	-1.11466	0.027536
orf19.752	C1_04910C_A	-1.11625	0.0102512
orf19.2078	C2_00490W_A	-1.11755	0.0130893
orf19.4280	C5_02640W_A	-1.1178	0.0417692
orf19.6529	CDC34	-1.11806	0.0152416
orf19.1664	C3_01820W_A	-1.12425	0.0401285
orf19.3395	C6_01870C_A	-1.12543	0.0176457
orf19.5443	BNA4	-1.1355	0.0106523
orf19.2283	DQD1	-1.14697	0.00529132
orf19.3881	CR_06290C_A	-1.15122	0.00953085
orf19.6349	RVS162	-1.1571	0.0110344
orf19.4445	C1_07220W_A	-1.15998	0.0231245
orf19.2069	SMF3	-1.16826	0.0115739
orf19.7404	C3_06280W_A	-1.17035	0.0082699
orf19.3419	MAE1	-1.17186	0.0298977
orf19.2876	CBF1	-1.18511	0.0226117
orf19.211	C2_08950W_A	-1.18939	0.0229443
orf19.7329	CR_09340W_A	-1.19894	0.0189068
orf19.2853	CR_02960W_A	-1.19934	0.0150571
orf19.229	C3_02410C_A	-1.20282	0.00767589
orf19.4530.1	C1_01930W_A	-1.2051	0.0268231
orf19.5980	C3_05090C_A	-1.20951	0.0183297
orf19.6440	CR_08650C_A	-1.21085	0.0196911
orf19.6638	PTC4	-1.2109	0.0258698
orf19.3281	CR_00750C_A	-1.21304	0.0103832
orf19.6800	POS5	-1.23104	0.0174939
orf19.921	HMS1	-1.23744	0.0456443
orf19.6995	ATO6	-1.24209	0.0200734
orf19.5323	MDH1-3	-1.25456	0.0273505
orf19.5030	DOS2	-1.25549	0.0183297
orf19.6983	C3_05450C_A	-1.25618	0.0225216
orf19.2670	C4_03200C_A	-1.26328	0.0167149
orf19.1745	C2_10330C_A	-1.2669	0.0152416
orf19.434	PRD1	-1.26805	0.0162322
orf19.6065	C1_00420W_A	-1.26978	0.0196911
orf19.3422	FMP27	-1.27461	0.0183297
orf19.2661	TLO34	-1.28066	0.0176076
orf19.5228	RIB3	-1.28474	0.0245289
orf19.3051	C1_03490W_A	-1.29089	0.0130987
orf19.4778	LYS142	-1.29155	0.0205186
orf19.6809	C3_06920W_A	-1.30091	0.00993943
orf19.2284	C2_07270W_A	-1.3036	0.00691071
orf19.3997	ADH1	-1.3076	0.0115739
orf19.3515	CR_05440W_A	-1.31626	0.0106523
orf19.1043	C1_04110W_A	-1.32293	0.00891296
orf19.4035	PGA4	-1.32455	0.0313983
orf19.5078	OFR1	-1.32463	0.0117631
orf19.3392	DOG1	-1.32469	0.00529132
orf19.4664	NAT4	-1.33558	0.024961
orf19.3004	C1_03120W_A	-1.34099	0.00931955
orf19.2958	C1_02680C_A	-1.34218	0.017508
orf19.7319	SUC1	-1.34338	0.0199458
orf19.3575	CDC19	-1.35169	0.0205186
orf19.54	RHD1	-1.3523	0.0106523
orf19.1616	FGR23	-1.35457	0.0218943
orf19.2132	C6_04480C_A	-1.35601	0.0099132
orf19.508	QDR1	-1.35991	0.0192929
orf19.1585	ZRT2	-1.36471	0.0385428
orf19.4436	GPX3	-1.37492	0.0231759
orf19.3302	C1_01140C_A	-1.3825	0.0199458
orf19.285	C3_02920W_A	-1.38717	0.0115739
orf19.4836	URA1	-1.38904	0.00691071
orf19.2662	C1_06190C_A	-1.39153	0.0332513
orf19.5524	C6_02550W_A	-1.39286	0.0439537
orf19.4185	C4_00580W_A	-1.4165	0.00810254
orf19.5519	GCV1	-1.41687	0.0205441
orf19.6214	ATC1	-1.42459	0.0120197
orf19.846	C2_03760C_A	-1.43411	0.0273505
orf19.6447	ARF1	-1.45334	0.0259315
orf19.1290	XKS1	-1.45683	0.0169393
orf19.3656	COX15	-1.46193	0.0120206
orf19.4899	GCA1	-1.46236	0.0345151
orf19.388	CAF16	-1.46518	0.0174939
orf19.6540	PFK2	-1.47243	0.00949157
orf19.1867	C2_07580W_A	-1.48	0.029826
orf19.922	ERG11	-1.48258	0.0113963
orf19.4699	C4_00950C_A	-1.4828	0.0183297
orf19.1796	C4_05390W_A	-1.48493	0.0087882
orf19.3822	SCS7	-1.48948	0.0142137
orf19.3460	C6_02200C_A	-1.49201	0.0200571
orf19.2452	C1_05950C_A	-1.49443	0.0207701
orf19.4624	HRT2	-1.4949	0.00917978
orf19.3554	AAT1	-1.49899	0.0268231
orf19.2173	MAF1	-1.50096	0.00810254
orf19.5525	C6_02560W_A	-1.51387	0.030363
orf19.6194	C1_07100C_A	-1.51463	0.0184123
orf19.1802	OFD1	-1.52345	0.00609525
orf19.6640	TPS1	-1.52844	0.0115739
orf19.4618	FBA1	-1.53418	0.0115908
orf19.3651	PGK1	-1.5344	0.0102512
orf19.787.1	C4_03960W_A	-1.54859	0.0387053
orf19.904	C2_03260W_A	-1.54989	0.00691071
orf19.2841	PGM2	-1.55579	0.0266943
orf19.5113	ADH2	-1.55863	0.0388508
orf19.2047	C2_00770W_A	-1.56164	0.0183297
orf19.4943	PSA2	-1.56379	0.0196594
orf19.7459	C3_06700C_A	-1.5641	0.0115739
orf19.2838	CR_02800C_A	-1.56548	0.025871
orf19.4631	ERG251	-1.5726	0.0294158
orf19.7445	C3_06560W_A	-1.57707	0.0115739
orf19.6078	POL93	-1.57979	0.0128285
orf19.1743	ACS1	-1.5887	0.0195852
orf19.4580	C4_02110W_A	-1.59567	0.00754737
orf19.6637	CR_05750W_A	-1.59668	0.0418273
orf19.5103	C1_08240C_A	-1.602	0.0148625
orf19.333	FCY2	-1.61457	0.016975
orf19.915	CR_06570C_A	-1.62348	0.0435289
orf19.7405	C3_06270C_A	-1.64217	0.00691071
orf19.3363	VTC4	-1.65716	0.0162798
orf19.2060	SOD5	-1.66244	0.0300949
orf19.2333	C1_10840C_A	-1.66516	0.0176457
orf19.2261	C2_07060W_A	-1.67099	0.013386
orf19.3038	TPS2	-1.67557	0.0162322
orf19.1756	GPD1	-1.67601	0.00691071
orf19.6079	C1_00270W_A	-1.68742	0.016975
orf19.4828	C1_09650W_A	-1.69021	0.0250002
orf19.4013	C5_05200C_A	-1.69728	0.0162322
orf19.2496	ATO2	-1.69811	0.0435289
orf19.5615	AYR2	-1.69919	0.0174979
orf19.2691	C4_03000C_A	-1.70293	0.0467311
orf19.4595	C4_01970W_A	-1.73031	0.00691071
orf19.7676	XYL2	-1.74199	0.0141627
orf19.5305	RHD3	-1.76125	0.044225
orf19.4048	DES1	-1.76429	0.00810254
orf19.539	LAP3	-1.77174	0.0406839
orf19.5348	TPS3	-1.78295	0.017508
orf19.7077	C7_00430W_A	-1.78574	0.0432693
orf19.2079	PHHB	-1.78756	0.0137108
orf19.5136	C7_03200C_A	-1.79422	0.00810254
orf19.5911	CMK1	-1.81531	0.0115739
orf19.6559	C7_01650W_A	-1.82656	0.00691071
orf19.550	PDX3	-1.82973	0.0104988
orf19.7502	CR_00310C_A	-1.83547	0.0152416
orf19.542	HXK2	-1.8365	0.0115739
orf19.3325	C1_01360C_A	-1.84824	0.0120552
orf19.3278	GSY1	-1.85082	0.0275299
NA	C4_02100C_A	-1.85808	0.00529132
orf19.4747	HEM14	-1.87309	0.00949157
orf19.5634	FRP1	-1.8846	0.0294158
orf19.2655	BUB3	-1.89388	0.0231343
orf19.5205	C2_05820W_A	-1.89694	0.0409641
orf19.4617	C4_01760W_A	-1.90012	0.00445513
orf19.4504	C2_04480W_A	-1.90576	0.0332019
orf19.6574	ALK6	-1.91073	0.00933063
orf19.2076	C2_00510W_A	-1.91411	0.0300461
orf19.6882	OSM1	-1.92239	0.0235929
orf19.2451	PGA45	-1.93098	0.0256771
orf19.7396	C3_06140W_A	-1.93509	0.0201839
orf19.5620	C6_03320W_A	-1.93762	0.00949157
orf19.4444	PHO15	-1.94119	0.017508
orf19.6852.1	C1_04590W_A	-1.94496	0.0268231
orf19.2839	CIRT4B	-1.95461	0.0152503
orf19.3984	C5_04960W_A	-1.96399	0.00691071
orf19.767	ERG3	-1.96461	0.00931955
orf19.1314	C4_03600C_A	-1.96805	0.0155385
orf19.1354	UCF1	-1.98159	0.0210097
orf19.7021	GPH1	-2.00172	0.0155292
orf19.951	C5_00390C_A	-2.00484	0.0137108
orf19.4286	C5_02680W_A	-2.0077	0.0238737
orf19.3967	PFK1	-2.01964	0.00810254
orf19.3261	ATO9	-2.06086	0.0396028
orf19.3646	CTR1	-2.06294	0.0284825
orf19.2350	C1_10710C_A	-2.06739	0.0195035
orf19.4777	DAK2	-2.08262	0.0166656
orf19.5141	C7_03140W_A	-2.09167	0.0466536
orf19.489	DAP1	-2.12013	0.0166135
orf19.510	CR_04220C_A	-2.12658	0.0349509
orf19.2608	ADH5	-2.14289	0.0481874
orf19.5451	C3_00190W_A	-2.15095	0.0156165
orf19.3902	MRV2	-2.16762	0.00885762
orf19.7330	CR_09350C_A	-2.16771	0.0137108
orf19.3820	C4_04620C_A	-2.20091	0.0207701
orf19.1381	C2_09710C_A	-2.21403	0.0131835
orf19.2866	C4_06660W_A	-2.23874	0.0150571
orf19.5760	IHD1	-2.27041	0.0343864
orf19.655	PHO84	-2.27293	0.0214226
orf19.33	C2_06570C_A	-2.27966	0.00915804
orf19.1067	GPM2	-2.30563	0.0087882
orf19.2108	SOD6	-2.33105	0.0150571
orf19.406	ERG1	-2.34543	0.00691071
orf19.4366	CR_03670W_A	-2.36466	0.0493899
orf19.1862	C2_07630C_A	-2.36838	0.0306352
orf19.347	RSN1	-2.38347	0.0115739
orf19.5818	SUR2	-2.39369	0.00691071
orf19.411	C1_05540C_A	-2.40819	0.0110598
orf19.391	UPC2	-2.42605	0.0087882
orf19.5437	RHR2	-2.45051	0.0235635
orf19.1034	C1_03750W_A	-2.47769	0.00931955
orf19.5399	IFF11	-2.50094	0.0456443
orf19.4539	C1_01840C_A	-2.53757	0.0241688
orf19.2803	HEM13	-2.54397	0.00904773
orf19.2107.1	STF2	-2.54463	0.023194
orf19.6116	GLK4	-2.55907	0.016571
orf19.270	C3_02790W_A	-2.58751	0.0300949
orf19.5674	PGA10	-2.63016	0.0178542
orf19.5806	ALD5	-2.69306	0.0358077
orf19.5288	IFE2	-2.83965	0.0318665
orf19.6084	C1_00190C_A	-2.849	0.0307085
orf19.734	GLK1	-2.87037	0.0122167
orf19.1868	RNR22	-2.90397	0.0139776
orf19.6200	C1_07040C_A	-2.91367	0.0117631
orf19.4170	CSP2	-2.92509	0.00904773
orf19.1433	C2_08390W_A	-2.96018	0.0156165
orf19.3829	PHR1	-3.08018	0.0087882
orf19.4914.1	BLP1	-3.47507	0.0168745
orf19.7227	C1_14190C_A	-3.68374	0.0115739
orf19.11	CR_07140C_A	-4.05358	0.0253893
orf19.1691	C3_01540W_A	-4.30612	0.0156165
orf19.2020	HGT6	-4.49387	0.0183297

## Sheet: WT (+BCS) vs WT
ORF19_ID	Gene	log2(fold change)	FDR
orf19.6140	FRE30	6.29036	1.31386e-05
orf19.6139	FRE7	6.04488	0.000240266
orf19.3646	CTR1	5.15552	0.00189429
orf19.7077	C7_00430W_A	3.84718	0.00600518
orf19.6079	C1_00270W_A	3.42745	0.000379005
orf19.6078	POL93	3.22949	0.000326462
orf19.6277	C1_06340W_A	2.60889	0.00600518
orf19.2270	SMF12	1.64791	0.00409803
orf19.1409.2	C4_04380C_A	1.59876	0.034154
orf19.5759	SNQ2	1.37057	0.00814216
orf19.2770	C4_02330C_A	-3.01779	0.00392778
orf19.2770.1	SOD1	-3.32765	3.88996e-05
