# Supplementary material for: Transcriptome Analysis Uncovers a Link Between Copper Metabolism, and Both Fungal Fitness and Antifungal Sensitivity in the Opportunistic Yeast Candida albicans
Source: Front Microbiol. 2020 May 19;11:935. doi: 10.3389/fmicb.2020.00935 (PMC7248230; doi:10.3389/fmicb.2020.00935)
Supplement: Supplementary file 3 [file Table_3.xlsx]

## Sheet: Table S3
Table S3
Gene Set Enrichment Analysis (GSEA) of the C. albicans WT (SN250) transcriptome under Cu excess (+Cu) and depletion (+BCS)

## Sheet: GSEA negative correlation (+Cu)
NAME	SIZE	ES	NES	NOM p-val	FDR q-val	FWER p-val	RANK AT MAX	LEADING EDGE
EFG1_YEAST_DN	44	-0.46149	-4.2523	0	0	0	696	tags=80%, list=12%, signal=90%
CYTOSOLIC LARGE RIBOSOMAL SUBUNIT (SENSU EUKARYOTA)_CEL	49	-0.481259	-4.02313	0	0	0	1861	tags=88%, list=32%, signal=128%
ACE2_YEAST_DN	16	-0.782493	-3.86929	0	0	0	530	tags=94%, list=9%, signal=103%
CYTOSOLIC SMALL RIBOSOMAL SUBUNIT (SENSU EUKARYOTA)_CEL	38	-0.479404	-3.62775	0	0	0	1998	tags=89%, list=34%, signal=135%
EUKARYOTIC 48S INITIATION COMPLEX_CEL	38	-0.479404	-3.48817	0	0	0	1998	tags=89%, list=34%, signal=135%
RPL42B_BIND	24	-0.581798	-3.42251	0	0	0	1998	tags=96%, list=34%, signal=145%
RAS1_HYPHAE_DN	40	-0.428556	-3.3183	0	0	0	1955	tags=93%, list=34%, signal=138%
PMT6_CAP2-239_DN	42	-0.349066	-3.1518	0	0	0	549	tags=74%, list=9%, signal=81%
MITOCHONDRIAL MEMBRANE PART_CEL	46	-0.351724	-3.08821	0	0	0	3055	tags=91%, list=52%, signal=190%
EUKARYOTIC 43S PREINITIATION COMPLEX_CEL	43	-0.359565	-2.93607	0	0	0	1713	tags=74%, list=29%, signal=105%
CELLULAR CARBOHYDRATE CATABOLIC PROCESS_BIO	37	-0.324339	-2.85121	0	0	0	3346	tags=95%, list=57%, signal=221%
RPL18B_BIND	44	-0.321865	-2.80208	0	0	0	2134	tags=80%, list=37%, signal=125%
VPS45_SGA	46	-0.30313	-2.7502	0	7.02754e-05	0.001	4077	tags=100%, list=70%, signal=330%
VACUOLAR PART_CEL	52	-0.310959	-2.70209	0	6.87477e-05	0.001	3274	tags=92%, list=56%, signal=209%
HYPHAE FBS37 (NANTEL)_DN	74	-0.203365	-2.69275	0	6.7285e-05	0.001	604	tags=59%, list=10%, signal=65%
VACUOLAR MEMBRANE_CEL	51	-0.308753	-2.67172	0	6.58832e-05	0.001	3274	tags=92%, list=56%, signal=208%
SCH9-DO_NORMOX	34	-0.411954	-2.62928	0	0.000160121	0.003	2270	tags=91%, list=39%, signal=148%
SNAP RECEPTOR ACTIVITY_MOL	19	-0.467408	-2.56614	0	0.000205925	0.004	2220	tags=89%, list=38%, signal=144%
GLYCOLYSIS_BIO	16	-0.54781	-2.54723	0	0.000201888	0.004	530	tags=81%, list=9%, signal=89%
LARGE RIBOSOMAL SUBUNIT_CEL	85	-0.205138	-2.53435	0	0.000249566	0.005	2815	tags=78%, list=48%, signal=148%

## Sheet: GSEA positive correlation (+Cu)
NAME	SIZE	ES	NES	NOM p-val	FDR q-val	FWER p-val	RANK AT MAX	LEADING EDGE
IRON ION TRANSPORT_BIO	25	0.846007	2.8805	0	0.200184	0.194	237	tags=28%, list=4%, signal=29%
TRANSITION METAL ION TRANSPORT_BIO	41	0.801959	2.87413	0	0.109105	0.209	323	tags=29%, list=6%, signal=31%
OXIDOREDUCTASE ACTIVITY, OXIDIZING METAL IONS_MOL	21	0.878637	2.85325	0	0.110072	0.297	205	tags=29%, list=4%, signal=30%
METAL ION TRANSPORT_BIO	56	0.752756	2.84164	0	0.104146	0.357	427	tags=27%, list=7%, signal=29%
SLY41_BIND	21	0.850126	2.77284	0	0.352602	0.86	0	tags=5%, list=0%, signal=5%
DI-, TRI-VALENT INORGANIC CATION TRANSPORT_BIO	37	0.784465	2.76834	0	0.322142	0.889	323	tags=24%, list=6%, signal=26%
PFA4_BIND	27	0.808032	2.76121	0	0.315963	0.915	0	tags=4%, list=0%, signal=4%
TFP3_BIND	17	0.863152	2.75463	0	0.317984	0.939	97	tags=12%, list=2%, signal=12%
SRP102_BIND	20	0.844074	2.74549	0.00107296	0.334829	0.972	0	tags=5%, list=0%, signal=5%
MST27_BIND	31	0.776199	2.74199	0.00102354	0.321461	0.977	97	tags=6%, list=2%, signal=7%
ION TRANSPORT_BIO	88	0.706548	2.7388	0	0.306732	0.983	427	tags=23%, list=7%, signal=24%
SWP1_BIND	33	0.773691	2.73174	0	0.31992	0.987	97	tags=6%, list=2%, signal=6%
SUGAR TRANSPORTER ACTIVITY_MOL	23	0.824322	2.72883	0.00104384	0.312244	0.99	52	tags=13%, list=1%, signal=13%
MONOSACCHARIDE TRANSPORT_BIO	25	0.801184	2.72584	0.00207254	0.306345	0.992	52	tags=12%, list=1%, signal=12%
HEXOSE TRANSPORT_BIO	25	0.801184	2.72382	0.0031185	0.295155	0.992	52	tags=12%, list=1%, signal=12%
SYG1_SGA	29	0.790609	2.7191	0.00410678	0.299661	0.993	0	tags=3%, list=0%, signal=3%
ELO1_BIND	18	0.85084	2.71669	0.00323276	0.292137	0.995	0	tags=6%, list=0%, signal=6%
FET5_BIND	20	0.833906	2.70818	0.00215054	0.3117	0.997	97	tags=10%, list=2%, signal=10%
SNL1_BIND	33	0.766223	2.69678	0.00309598	0.344532	0.999	97	tags=6%, list=2%, signal=6%
ALG1_BIND	18	0.848283	2.6895	0.00323276	0.357192	0.999	97	tags=11%, list=2%, signal=11%
LAC1_BIND	25	0.801986	2.68866	0.0021097	0.343751	0.999	0	tags=4%, list=0%, signal=4%
RRNA PROCESSING_BIO	95	0.685235	2.68391	0	0.347667	0.999	1102	tags=77%, list=19%, signal=93%
FET4_BIND	20	0.816916	2.67347	0.00736842	0.373684	1	0	tags=5%, list=0%, signal=5%
CATION TRANSPORT_BIO	72	0.704303	2.67101	0	0.36796	1	427	tags=22%, list=7%, signal=24%
GRE3_BIND	17	0.856265	2.66817	0.00329308	0.363526	1	0	tags=6%, list=0%, signal=6%
MONOSACCHARIDE TRANSPORTER ACTIVITY_MOL	22	0.826614	2.6649	0.00104822	0.362868	1	52	tags=14%, list=1%, signal=14%
CHO1_BIND	15	0.882991	2.66106	0.0010929	0.363592	1	0	tags=7%, list=0%, signal=7%
CARBOHYDRATE TRANSPORT_BIO	29	0.759775	2.65437	0.00311203	0.372124	1	52	tags=10%, list=1%, signal=10%
RIM21_BIND	27	0.795915	2.64225	0.00518672	0.401303	1	0	tags=4%, list=0%, signal=4%
ERP4_BIND	37	0.742323	2.6392	0.00306435	0.397446	1	97	tags=5%, list=2%, signal=5%
UPC2_DN	258	0.633985	2.62901	0	0.417165	1	1073	tags=60%, list=18%, signal=70%
CARBOHYDRATE TRANSPORTER ACTIVITY_MOL	26	0.782634	2.62746	0.00520833	0.409141	1	52	tags=12%, list=1%, signal=12%
RRNA METABOLIC PROCESS_BIO	98	0.681936	2.61524	0	0.431704	1	1102	tags=77%, list=19%, signal=93%
FLC1_BIND	21	0.803103	2.61421	0.00740741	0.42272	1	216	tags=14%, list=4%, signal=15%
NITROSATIVE STRESS	65	0.694049	2.608	0	0.428915	1	655	tags=38%, list=11%, signal=43%
SMALL NUCLEOLAR RIBONUCLEOPROTEIN COMPLEX_CEL	28	0.753422	2.60718	0.0030896	0.41911	1	1072	tags=89%, list=18%, signal=109%
PROCESSING OF 20S PRE-RRNA_BIO	28	0.753615	2.60566	0.00623053	0.412501	1	1072	tags=89%, list=18%, signal=109%
SPE2_BIND	27	0.76742	2.60098	0.00206186	0.413583	1	0	tags=4%, list=0%, signal=4%
SLA2_BIND	39	0.732378	2.59931	0.00506073	0.406918	1	107	tags=5%, list=2%, signal=5%
FET4_SGA	15	0.874608	2.58501	0.00110619	0.433705	1	0	tags=7%, list=0%, signal=7%
SNORNA BINDING_MOL	29	0.750272	2.58364	0.00513347	0.426113	1	1102	tags=90%, list=19%, signal=110%
YHR140W_BIND	16	0.856287	2.58037	0.00884956	0.424642	1	97	tags=13%, list=2%, signal=13%
NOC4_BIND	42	0.718776	2.56313	0.0101523	0.4585	1	1072	tags=79%, list=18%, signal=96%
SEC62_BIND	47	0.690754	2.55439	0.00502513	0.468656	1	0	tags=2%, list=0%, signal=2%
NUCLEOLUS_CEL	111	0.661215	2.54976	0	0.469144	1	1126	tags=76%, list=19%, signal=92%
CAT8P_TFMOTIF	40	0.706887	2.53092	0.0111562	0.502384	1	842	tags=48%, list=14%, signal=55%

## Sheet: GSEA negative correlation (-Cu)
NAME	SIZE	ES	NES	NOM p-val	FDR q-val	FWER p-val	RANK AT MAX	LEADING EDGE
GENES REPRESSED BY RAPAMYCIN	320	-0.0750642	-	-	0	0	512	tags=22%, list=9%, signal=23%
TYE7-DOWN-HPX	367	-0.0830447	-	-	0	0	3744	tags=76%, list=64%, signal=200%
TYE7-BOUND-PEREZ	246	-0.258111	-7.02467	0	0	0	941	tags=50%, list=16%, signal=58%
HYPOXIA_SYNNOTT_UP	235	-0.29622	-6.1895	0	0	0	640	tags=52%, list=11%, signal=56%
TYE7-DOWN	154	-0.347238	-6.14358	0	0	0	743	tags=57%, list=13%, signal=64%
HU_2H_DN	159	-0.349656	-5.73151	0	0	0	1266	tags=68%, list=22%, signal=84%
TYE7_TF	262	-0.259755	-5.60164	0	0	0	1260	tags=56%, list=22%, signal=68%
CYTOSOLIC PART_CEL	99	-0.422116	-5.4026	0	0	0	2820	tags=91%, list=48%, signal=173%
BIOFILMBATCH_UP	192	-0.2636	-5.1389	0	0	0	965	tags=56%, list=17%, signal=65%
EFG1_YEAST_DN	44	-0.58287	-5.05436	0	0	0	790	tags=80%, list=14%, signal=91%
CDC5_9H_DN	107	-0.331815	-4.80865	0	0	0	2673	tags=81%, list=46%, signal=147%
CYTOSOLIC RIBOSOME (SENSU EUKARYOTA)_CEL	95	-0.418611	-4.79994	0	0	0	2820	tags=91%, list=48%, signal=173%
RAD52_BIND	163	-0.260945	-4.61822	0	0	0	3772	tags=91%, list=65%, signal=252%
WHITE_UP	105	-0.317026	-4.32701	0	0	0	1336	tags=64%, list=23%, signal=81%
CHROMOSOME ORGANIZATION AND BIOGENESIS_BIO	184	-0.255157	-4.31648	0	0	0	3697	tags=90%, list=63%, signal=237%
CTF4_BIND	126	-0.274175	-4.29319	0	0	0	3689	tags=91%, list=63%, signal=243%
VPS72_BIND	171	-0.222993	-4.2142	0	0	0	3741	tags=88%, list=64%, signal=238%
FHL1_TF	107	-0.314597	-4.16237	0	0	0	2902	tags=83%, list=50%, signal=163%
CHROMOSOME ORGANIZATION AND BIOGENESIS (SENSU EUKARYOTA)_BIO	183	-0.254463	-4.14077	0	0	0	3697	tags=90%, list=63%, signal=237%
YPT6_BIND	224	-0.162161	-4.1285	0	0	0	3696	tags=83%, list=63%, signal=217%
SAC3_BIND	207	-0.194462	-4.04086	0	0	0	3676	tags=85%, list=63%, signal=221%
CTF8_BIND	125	-0.2628	-3.98466	0	0	0	3584	tags=89%, list=61%, signal=226%
ACE2_YEAST_DN	16	-0.816446	-3.96644	0	0	0	1084	tags=100%, list=19%, signal=123%
SWC5_BIND	217	-0.170031	-3.94807	0	0	0	3776	tags=83%, list=65%, signal=228%
CYTOSOLIC LARGE RIBOSOMAL SUBUNIT (SENSU EUKARYOTA)_CEL	49	-0.454913	-3.87473	0	0	0	2812	tags=94%, list=48%, signal=180%
DNA PACKAGING_BIO	117	-0.248678	-3.83684	0	0	0	3448	tags=85%, list=59%, signal=205%
CHROMOSOMAL PART_CEL	101	-0.278195	-3.82754	0	0	0	3697	tags=92%, list=63%, signal=247%
RAD9_BIND	90	-0.294223	-3.8152	0	0	0	2791	tags=79%, list=48%, signal=149%
HTZ1_BIND	174	-0.209014	-3.77153	0	0	0	3689	tags=86%, list=63%, signal=226%
RPN10_BIND	164	-0.229574	-3.77125	0	0	0	3796	tags=89%, list=65%, signal=248%
RAD27_BIND	142	-0.242354	-3.76719	0	0	0	3549	tags=87%, list=61%, signal=216%
ASF1_BIND	144	-0.236361	-3.75586	0	0	0	3547	tags=86%, list=61%, signal=215%
IFH1_TF	103	-0.263845	-3.73431	0	0	0	2859	tags=80%, list=49%, signal=153%
SULFUR AMINO ACID METABOLIC PROCESS_BIO	26	-0.576763	-3.70939	0	0	0	1485	tags=88%, list=25%, signal=118%
NUCLEOPLASM PART_CEL	201	-0.186938	-3.69836	0	0	0	3676	tags=84%, list=63%, signal=218%
DNA METABOLIC PROCESS_BIO	293	-0.170175	-3.67139	0	0	0	3689	tags=84%, list=63%, signal=217%
HYPHAE FBS37 (NANTEL)_DN	74	-0.318771	-3.67125	0	0	0	610	tags=53%, list=10%, signal=58%
POL30_BIND	133	-0.228529	-3.66728	0	0	0	3741	tags=89%, list=64%, signal=242%
RPS7B_BIND	57	-0.365613	-3.66343	0	0	0	2706	tags=84%, list=46%, signal=156%
CTF18_BIND	123	-0.241666	-3.62626	0	0	0	3689	tags=89%, list=63%, signal=236%
METHIONINE METABOLIC PROCESS_BIO	21	-0.623751	-3.61482	0	0	0	1300	tags=90%, list=22%, signal=116%
HYPOXIA_SETIADI_UP	47	-0.401795	-3.58697	0	0	0	681	tags=64%, list=12%, signal=72%
SWC3_BIND	171	-0.233971	-3.5791	0	0	0	3689	tags=88%, list=63%, signal=232%
YAF9_BIND	116	-0.24218	-3.57832	0	0	0	3689	tags=89%, list=63%, signal=237%
PMT6_CAP2-239_DN	42	-0.43117	-3.57482	0	0	0	313	tags=62%, list=5%, signal=65%
CHROMOSOME_CEL	125	-0.230281	-3.56444	0	0	0	3697	tags=89%, list=63%, signal=238%
ESTABLISHMENT AND/OR MAINTENANCE OF CHROMATIN ARCHITECTURE_BIO	117	-0.248678	-3.55327	0	0	0	3448	tags=85%, list=59%, signal=205%
GLYCOLYSIS_BIO	16	-0.700241	-3.54931	0	0	0	245	tags=81%, list=4%, signal=85%
VPS71_BIND	168	-0.188627	-3.54867	0	0	0	3763	tags=86%, list=65%, signal=236%
RPL18B_BIND	44	-0.403511	-3.52272	0	0	0	2700	tags=89%, list=46%, signal=164%
SDC1_BIND	92	-0.260161	-3.51974	0	0	0	3689	tags=90%, list=63%, signal=242%
MAD2_BIND	89	-0.276054	-3.50467	0	0	0	3694	tags=92%, list=63%, signal=248%
MRE11_BIND	114	-0.226342	-3.47436	0	0	0	3772	tags=89%, list=65%, signal=246%
CHD1_BIND	100	-0.278286	-3.44682	0	0	0	3645	tags=91%, list=63%, signal=239%
SWR1_BIND	178	-0.215062	-3.42478	0	0	0	3741	tags=87%, list=64%, signal=236%
NUCLEOPLASM_CEL	214	-0.193507	-3.41759	0	0	0	3676	tags=84%, list=63%, signal=219%
HHT1_BIND	148	-0.241494	-3.39919	0	0	0	3689	tags=89%, list=63%, signal=235%
YKE2_BIND	169	-0.187442	-3.3953	0	0	0	3732	tags=85%, list=64%, signal=228%
TBF1_TF	113	-0.248326	-3.3943	0	0	0	2859	tags=79%, list=49%, signal=152%
SOH1_BIND	131	-0.210805	-3.3886	0	0	0	3809	tags=89%, list=65%, signal=250%
BRE1_BIND	163	-0.198473	-3.38508	0	0	0	4441	tags=96%, list=76%, signal=393%
ARP6_BIND	159	-0.185282	-3.38407	0	0	0	3707	tags=84%, list=64%, signal=225%
RPL36A_BIND	66	-0.331745	-3.36849	0	0	0	2646	tags=80%, list=45%, signal=145%
SET2_BIND	114	-0.230287	-3.36389	0	0	0	3414	tags=83%, list=59%, signal=197%
TAF14_BIND	59	-0.336572	-3.35235	0	0	0	3109	tags=88%, list=53%, signal=187%
XRS2_BIND	94	-0.252052	-3.34879	0	0	0	2937	tags=80%, list=50%, signal=158%
UBP3_BIND	184	-0.174027	-3.32757	0	0	0	3779	tags=84%, list=65%, signal=232%
BIM1_BIND	89	-0.271389	-3.32602	0	0	0	3741	tags=92%, list=64%, signal=253%
HPC2_BIND	73	-0.295607	-3.31417	0	0	0	3481	tags=90%, list=60%, signal=222%
VESICLE-MEDIATED TRANSPORT_BIO	202	-0.140859	-3.31233	0	0	0	4744	tags=96%, list=81%, signal=498%
CIN8_BIND	77	-0.294967	-3.3114	0	0	0	3748	tags=95%, list=64%, signal=262%
RPL16B_BIND	70	-0.29611	-3.28055	0	0	0	3722	tags=94%, list=64%, signal=258%
NUCLEAR TRANSPORT_BIO	66	-0.304427	-3.27685	0	0	0	3872	tags=97%, list=66%, signal=286%
HIR1_BIND	76	-0.296115	-3.25289	0	0	0	3510	tags=91%, list=60%, signal=225%
DUN1_BIND	67	-0.300114	-3.25217	0	0	0	3689	tags=94%, list=63%, signal=253%
EUKARYOTIC 43S PREINITIATION COMPLEX_CEL	43	-0.389035	-3.24248	0	0	0	2820	tags=88%, list=48%, signal=170%
SCH9-DO_NORMOX	34	-0.447444	-3.23383	0	0	0	313	tags=65%, list=5%, signal=68%
DCC1_BIND	124	-0.229277	-3.23182	0	0	0	3707	tags=88%, list=64%, signal=236%
UBP6_BIND	128	-0.244887	-3.22507	0	0	0	3809	tags=91%, list=65%, signal=256%
RAD50_BIND	71	-0.280987	-3.21223	0	0	0	3689	tags=93%, list=63%, signal=250%
PAC10_BIND	92	-0.251458	-3.20002	0	0	0	3732	tags=90%, list=64%, signal=247%
CIN1_BIND	58	-0.307202	-3.16377	0	3.79153e-05	0.001	3584	tags=93%, list=61%, signal=239%
RPN11-14_SGA	160	-0.163786	-3.15679	0	3.75032e-05	0.001	3551	tags=80%, list=61%, signal=199%
DST1_BIND	133	-0.199314	-3.15406	0	3.70999e-05	0.001	3689	tags=86%, list=63%, signal=228%
CHROMOSOME SEGREGATION_BIO	67	-0.283152	-3.14449	0	3.67052e-05	0.001	3697	tags=93%, list=63%, signal=250%
RPS5_BIND	79	-0.271222	-3.14036	0	3.63189e-05	0.001	2960	tags=80%, list=51%, signal=160%
RPL42B_BIND	24	-0.485218	-3.13099	0	3.59405e-05	0.001	2498	tags=92%, list=43%, signal=160%
MRC1_BIND	150	-0.203294	-3.1122	0	3.557e-05	0.001	3647	tags=85%, list=63%, signal=220%
HSC82_BIND	105	-0.212153	-3.10995	0	3.52071e-05	0.001	3481	tags=84%, list=60%, signal=204%
KAR3_BIND	120	-0.217859	-3.0996	0	3.48514e-05	0.001	3694	tags=87%, list=63%, signal=232%
CYTOSOLIC SMALL RIBOSOMAL SUBUNIT (SENSU EUKARYOTA)_CEL	38	-0.381837	-3.0884	0	3.45029e-05	0.001	2603	tags=84%, list=45%, signal=151%

## Sheet: GSEA positive correlation (-Cu)
NAME	SIZE	ES	NES	NOM p-val	FDR q-val	FWER p-val	RANK AT MAX	LEADING EDGE
KETOCONAZOLE_UP	193	0.648478	4.77046	0	0	0	697	tags=51%, list=12%, signal=56%
HYPOXIA_SYNNOTT_DN	160	0.648878	4.56342	0	0	0	721	tags=45%, list=12%, signal=50%
CICLOPIROX_OLAMINE_UP	45	0.822171	4.4385	0	0	0	181	tags=29%, list=3%, signal=30%
METAL ION TRANSPORT_BIO	56	0.720903	4.11177	0	0.0129421	0.08	286	tags=27%, list=5%, signal=28%
BMDM PHAGOCYTOSIS_UP	432	0.517044	4.104	0	0.0112352	0.086	813	tags=39%, list=14%, signal=42%
TRANSITION METAL ION TRANSPORT_BIO	41	0.775396	4.08822	0	0.0102066	0.094	286	tags=29%, list=5%, signal=31%
ION TRANSPORT_BIO	88	0.640049	4.0381	0	0.0131711	0.135	286	tags=25%, list=5%, signal=26%
CATION TRANSPORT_BIO	72	0.657774	4.00854	0	0.0142872	0.166	286	tags=22%, list=5%, signal=23%
DI-, TRI-VALENT INORGANIC CATION TRANSPORT_BIO	37	0.787049	3.9964	0	0.0134697	0.174	286	tags=30%, list=5%, signal=31%
IRON ION TRANSPORT_BIO	25	0.849893	3.94202	0	0.0163502	0.233	85	tags=28%, list=1%, signal=28%
OPAQUE_2_UP	252	0.511645	3.9133	0	0.0168138	0.255	1073	tags=48%, list=18%, signal=57%
PLASMA MEMBRANE_CEL	240	0.517997	3.85561	0	0.0219424	0.344	730	tags=33%, list=13%, signal=36%
SCH9-DO_HPX	73	0.608238	3.82629	0	0.0242378	0.392	388	tags=23%, list=7%, signal=25%
CCR4_UP	163	0.535339	3.77711	0	0.0291838	0.469	1402	tags=58%, list=24%, signal=74%
RHE90_UP	212	0.495964	3.74845	0	0.0317018	0.521	927	tags=46%, list=16%, signal=53%
SCH9-UP_NORMOX	53	0.664539	3.74752	0.00110497	0.0297992	0.523	604	tags=60%, list=10%, signal=67%
IRON ION HOMEOSTASIS_BIO	30	0.741636	3.63832	0.00119904	0.0595568	0.803	286	tags=23%, list=5%, signal=24%
INTEGRAL TO PLASMA MEMBRANE_CEL	46	0.657949	3.62835	0.0011236	0.0610855	0.828	625	tags=54%, list=11%, signal=60%
OPAQUE_UP	162	0.507305	3.62069	0	0.0616586	0.847	965	tags=49%, list=17%, signal=58%
CDC53_UP	178	0.488997	3.59571	0	0.0730135	0.901	1015	tags=42%, list=17%, signal=49%
OXIDOREDUCTASE ACTIVITY, OXIDIZING METAL IONS_MOL	21	0.844999	3.59321	0	0.0710396	0.905	286	tags=38%, list=5%, signal=40%
ZAP1_TF	58	0.613785	3.58366	0.00217628	0.0750693	0.923	975	tags=53%, list=17%, signal=64%
CDC5_9H_UP	145	0.521481	3.57107	0.00101215	0.0824292	0.943	391	tags=23%, list=7%, signal=24%
DI-, TRI-VALENT INORGANIC CATION HOMEOSTASIS_BIO	50	0.633833	3.55001	0.00111359	0.0983106	0.966	286	tags=16%, list=5%, signal=17%
HU_2H_UP	146	0.498858	3.5332	0	0.112971	0.986	696	tags=37%, list=12%, signal=41%
TRANSITION METAL ION HOMEOSTASIS_BIO	45	0.653659	3.51818	0.00227015	0.127325	0.994	286	tags=16%, list=5%, signal=16%
CLA30_UP	81	0.570598	3.51809	0	0.122702	0.994	803	tags=59%, list=14%, signal=68%
GLD_UP	245	0.468811	3.50911	0	0.129683	0.998	861	tags=33%, list=15%, signal=38%
OXIDOREDUCTASE ACTIVITY, OXIDIZING METAL IONS, NAD OR NADP AS ACCEPTOR_MOL	16	0.873433	3.45801	0	0.210417	1	286	tags=44%, list=5%, signal=46%
INTRINSIC TO PLASMA MEMBRANE_CEL	51	0.61582	3.44044	0.00219058	0.235318	1	625	tags=49%, list=11%, signal=54%
MITOCHONDRIAL MATRIX_CEL	118	0.505222	3.4399	0	0.228766	1	2242	tags=83%, list=38%, signal=132%
MITOCHONDRIAL LUMEN_CEL	118	0.505222	3.38094	0.00204708	0.342078	1	2242	tags=83%, list=38%, signal=132%
METAL ION HOMEOSTASIS_BIO	54	0.612654	3.37694	0.00218818	0.340246	1	286	tags=15%, list=5%, signal=15%
OXIDOREDUCTASE ACTIVITY_MOL	240	0.441795	3.32368	0	0.442452	1	627	tags=20%, list=11%, signal=22%
CUP2P_TFMOTIF	82	0.53042	3.31182	0.00208768	0.45473	1	1350	tags=67%, list=23%, signal=86%
MONOSACCHARIDE TRANSPORT_BIO	25	0.718145	3.30687	0.0177891	0.453222	1	625	tags=64%, list=11%, signal=71%
CARBOHYDRATE TRANSPORTER ACTIVITY_MOL	26	0.710258	3.28714	0.0124533	0.482723	1	678	tags=65%, list=12%, signal=74%
GLUCOSE TRANSPORTER ACTIVITY_MOL	19	0.790522	3.28069	0.0013089	0.484062	1	625	tags=74%, list=11%, signal=82%
UP SEF1-BPS	449	0.40912	3.25616	0	0.52087	1	710	tags=25%, list=12%, signal=26%
SUGAR TRANSPORTER ACTIVITY_MOL	23	0.75361	3.24886	0.0100883	0.521676	1	625	tags=70%, list=11%, signal=78%
HEXOSE TRANSPORT_BIO	25	0.718145	3.2393	0.00749064	0.527339	1	625	tags=64%, list=11%, signal=71%
MONOSACCHARIDE TRANSPORTER ACTIVITY_MOL	22	0.746827	3.23362	0.00893997	0.525158	1	625	tags=68%, list=11%, signal=76%
CARBOHYDRATE TRANSPORT_BIO	29	0.686532	3.20279	0.0179641	0.563469	1	678	tags=62%, list=12%, signal=70%
CATION HOMEOSTASIS_BIO	76	0.517961	3.19625	0.00839454	0.560306	1	286	tags=11%, list=5%, signal=11%
CELL ION HOMEOSTASIS_BIO	76	0.517961	3.18702	0.00317125	0.561578	1	286	tags=11%, list=5%, signal=11%
GLUCOSE TRANSPORT_BIO	19	0.760595	3.18616	0.0113636	0.550811	1	625	tags=68%, list=11%, signal=76%
MED31_UP	44	0.596793	3.18387	0.0180383	0.542383	1	578	tags=34%, list=10%, signal=38%
MBP1P_TFMOTIF	135	0.45093	3.15043	0.00101729	0.571006	1	731	tags=28%, list=13%, signal=31%
HEXOSE TRANSPORTER ACTIVITY_MOL	20	0.7646	3.1342	0.0112641	0.576815	1	625	tags=70%, list=11%, signal=78%
PLASMA MEMBRANE PART_CEL	68	0.506894	3.10351	0.01726	0.595063	1	625	tags=38%, list=11%, signal=42%
MITOCHONDRIAL RIBOSOME_CEL	63	0.515529	3.09624	0.0161812	0.590131	1	2463	tags=92%, list=42%, signal=158%
MICROBODY PART_CEL	31	0.62946	3.09557	0.0141509	0.579281	1	1220	tags=77%, list=21%, signal=97%
INTRINSIC TO MEMBRANE_CEL	215	0.410805	3.0733	0	0.586565	1	584	tags=22%, list=10%, signal=24%
MICROBODY_CEL	46	0.559289	3.07081	0.0181818	0.577422	1	1320	tags=72%, list=23%, signal=92%
INTEGRAL TO MEMBRANE_CEL	207	0.422436	3.06282	0	0.572894	1	584	tags=23%, list=10%, signal=25%
HGT4_UP	30	0.645402	3.06271	0.0142012	0.562709	1	217	tags=30%, list=4%, signal=31%
MITOCHONDRIAL PART_CEL	263	0.405311	3.05909	0.001	0.555373	1	2242	tags=70%, list=38%, signal=109%
ION HOMEOSTASIS_BIO	86	0.483736	3.05698	0.0114943	0.547213	1	286	tags=9%, list=5%, signal=10%
ORGANELLAR RIBOSOME_CEL	63	0.515529	3.04237	0.0185185	0.54817	1	2463	tags=92%, list=42%, signal=158%
CHEMICAL HOMEOSTASIS_BIO	87	0.480456	3.01986	0.0146444	0.553742	1	67	tags=5%, list=1%, signal=5%
CELL HOMEOSTASIS_BIO	92	0.467299	3.01583	0.00515996	0.547077	1	67	tags=4%, list=1%, signal=4%
PEROXISOMAL PART_CEL	31	0.62946	3.00026	0.0130641	0.548294	1	1220	tags=77%, list=21%, signal=97%
PEROXISOME_CEL	46	0.559289	2.99423	0.0176991	0.543198	1	1320	tags=72%, list=23%, signal=92%
MITOCHONDRION_CEL	374	0.379375	2.97711	0	0.546068	1	2351	tags=68%, list=40%, signal=107%
METAL ION TRANSPORTER ACTIVITY_MOL	32	0.611004	2.97668	0.0143198	0.537861	1	267	tags=22%, list=5%, signal=23%
TRANSPORTER ACTIVITY_MOL	333	0.384547	2.96167	0	0.53887	1	1157	tags=39%, list=20%, signal=46%
TRANSITION METAL ION TRANSPORTER ACTIVITY_MOL	20	0.711813	2.92583	0.0151133	0.553494	1	267	tags=25%, list=5%, signal=26%
DI-, TRI-VALENT INORGANIC CATION TRANSPORTER ACTIVITY_MOL	30	0.614469	2.91463	0.0107914	0.552608	1	267	tags=20%, list=5%, signal=21%
HOMEOSTATIC PROCESS_BIO	103	0.438377	2.91153	0.0114464	0.546476	1	67	tags=4%, list=1%, signal=4%
ZAP1_UP	214	0.395366	2.91151	0.001002	0.538678	1	946	tags=33%, list=16%, signal=38%
UPC2_UP	255	0.380284	2.87152	0.001002	0.556263	1	829	tags=35%, list=14%, signal=39%
EARLY BIOFILM_UP	83	0.457537	2.86455	0.0238095	0.553115	1	325	tags=19%, list=6%, signal=20%
WHITE_2_UP	404	0.346181	2.78356	0	0.602779	1	586	tags=17%, list=10%, signal=18%
CD(HOG1)_DN	21	0.639717	2.77113	0.011378	0.604549	1	91	tags=10%, list=2%, signal=10%
EFG1_HYPHAE_DN	37	0.559695	2.76237	0.0247641	0.603251	1	295	tags=16%, list=5%, signal=17%
UPREGULATED GENES INDUCED BY RAPAMYCIN	39	0.528903	2.75247	0.0148064	0.604247	1	971	tags=56%, list=17%, signal=67%
ION TRANSPORTER ACTIVITY_MOL	103	0.399769	2.71275	0.0206398	0.631632	1	1709	tags=50%, list=29%, signal=70%
SWI4SWI6_UP	399	0.348927	2.70125	0	0.634116	1	1181	tags=36%, list=20%, signal=42%
EFG1_YEAST_UP	19	0.653602	2.67635	0.0166453	0.647456	1	970	tags=63%, list=17%, signal=76%
GI COLONIZATION-UP	384	0.340846	2.6676	0	0.646522	1	970	tags=32%, list=17%, signal=36%
CA21CHRRX8	96	0.404956	2.65644	0.0334029	0.647702	1	56	tags=2%, list=1%, signal=2%
MITOCHONDRIAL TRANSPORT_BIO	40	0.494395	2.65086	0.0116009	0.644199	1	2009	tags=80%, list=34%, signal=121%
