# Supplementary material for: Transcriptome Analysis Uncovers a Link Between Copper Metabolism, and Both Fungal Fitness and Antifungal Sensitivity in the Opportunistic Yeast Candida albicans
Source: Front Microbiol. 2020 May 19;11:935. doi: 10.3389/fmicb.2020.00935 (PMC7248230; doi:10.3389/fmicb.2020.00935)
Supplement: Supplementary file 4 [file Table_4.xlsx]

## Sheet: Table S4
Table S4
RNA-seq raw data of both C. albicans WT strain (under Cu excess and limitation) and mac1 mutant (under Cu limitation).

## Sheet: Data
ORF19_ID	ASSEMBLY22_ID	Gene	WT (+Cu) vs wt [log2(fold change)]	FDR	WT (+BCS) vs wt [log2(fold change)]	FDR	mac1 (+BCS) vs mac1 [log2(fold change)]	FDR
orf19.7436	C3_06470W_A	AAF1	-0.112042	0.866441	-0.202851	0.999481	-0.0804559	0.937257
orf19.2251	C2_06970W_A	AAH1	-0.516027	0.273477	-0.833357	0.999481	0.484133	0.440564
orf19.2810	C3_03990C_A	AAP1	-0.666591	0.623196	-0.0729205	0.999481	-0.941106	0.60083
orf19.3554	C2_05250C_A	AAT1	-1.49899	0.0268231	-0.356376	0.999481	-0.264768	0.730802
orf19.6287	CR_07620W_A	AAT21	0.450367	0.0440125	0.317406	0.999481	-0.142008	0.578881
orf19.4669	C4_01200C_A	AAT22	-0.356292	0.306296	0.0929814	0.999481	0.0114386	0.986048
orf19.3331	C1_01450W_A	ABC1	0.365953	0.223957	0.27696	0.999481	-0.0436541	0.9305
orf19.6716	C3_07710W_A	ABD1	0.246537	0.241868	0.0274462	0.999481	0.0273605	0.939754
orf19.1597	C2_09390W_A	ABG1	-0.232191	0.251387	0.0560356	0.999481	0.0945942	0.739973
orf19.2699	C4_02940W_A	ABP1	-0.116898	0.792441	-0.0334712	0.999481	-0.286004	0.599257
orf19.3676	C1_02190W_A	ABP140	0.673389	0.0735656	0.0207192	0.999481	0.318106	0.473194
orf19.3529	C2_04970W_A	ABP2	-1.0378	0.0205186	-0.204863	0.999481	-0.714993	0.161927
orf19.1291	C4_05290W_A	ABZ1	0.217872	0.219001	0.127162	0.999481	0.0935948	0.702464
orf19.7043.1	C7_00750W_A	ACB1	-0.457891	0.145485	-0.166183	0.999481	0.0264007	0.962111
orf19.7466	CR_00640W_A	ACC1	-0.901357	0.0767858	-0.408459	0.999481	0.424892	0.48712
orf19.6124	CR_07440W_A	ACE2	0.616151	0.076905	0.13136	0.999481	0.302017	0.466266
orf19.3417	C6_01690W_A	ACF2	0.197258	0.496734	-0.117808	0.999481	0.222371	0.553587
orf19.3171	C5_02000C_A	ACH1	-0.0738757	0.898093	0.0813568	0.999481	-0.451386	0.488894
orf19.6385	CR_08210C_A	ACO1	0.669888	0.214074	0.566209	0.999481	-1.37711	0.102447
orf19.6632	CR_05790C_A	ACO2	-0.215015	0.61702	-0.165468	0.999481	-0.108773	0.864575
orf19.2439	C1_06060C_A	ACP1	0.0810078	0.751725	0.094572	0.999481	-0.422686	0.210432
orf19.819	C2_04030C_A	ACP12	0.0360945	0.899264	0.0938997	0.999481	-0.191272	0.551581
orf19.1743	C2_10350C_A	ACS1	-1.5887	0.0195852	0.0840564	0.999481	-1.49536	0.0750142
orf19.1064	C1_04290C_A	ACS2	-0.542758	0.10365	-0.135419	0.999481	-0.0416833	0.939439
orf19.5007	C1_13700W_A	ACT1	0.0163138	0.939098	-0.0526339	0.999481	0.0217729	0.944291
orf19.2331	C1_10860C_A	ADA2	0.130684	0.769736	0.102317	0.999481	0.24415	0.649299
orf19.868	C2_03520C_A	ADAEC	-0.0133698	0.968922	0.202144	0.999481	0.120132	0.754991
orf19.7484	CR_00510C_A	ADE1	-0.235807	0.46115	-0.351013	0.999481	-0.120082	0.793549
orf19.4827	C1_09640W_A	ADE12	-0.507023	0.0440125	-0.227738	0.999481	-0.0772842	0.804861
orf19.3870	CR_06150C_A	ADE13	-0.358108	0.52119	-0.406902	0.999481	-0.346368	0.638434
orf19.492	CR_04090C_A	ADE17	0.0172585	0.953025	-0.336491	0.999481	-0.0456572	0.905676
orf19.5906	C3_04520C_A	ADE2	0.0557	0.894661	-0.332967	0.999481	-0.13866	0.79051
orf19.1233	C1_07710C_A	ADE4	0.543239	0.104824	-0.169897	0.999481	0.346172	0.398272
orf19.5061	C1_07890C_A	ADE5,7	0.0340499	0.939098	-0.320015	0.999481	0.021187	0.974173
orf19.6317	CR_04740C_A	ADE6	0.30972	0.423809	-0.281469	0.999481	0.282222	0.581118
orf19.5789	C2_03090C_A	ADE8	0.0628116	0.833697	-0.331465	0.999481	0.173915	0.630478
orf19.3997	C5_05050W_A	ADH1	-1.3076	0.0115739	-0.642956	0.999481	0.374749	0.380247
orf19.5113	C1_08330C_A	ADH2	-1.55863	0.0388508	-0.407064	0.999481	-0.193684	0.823929
orf19.4505	C2_04470W_A	ADH3	-0.836992	0.57345	0.102415	0.999481	-0.13879	0.953549
orf19.2608	CR_02070C_A	ADH5	-2.14289	0.0481874	-0.320954	0.999481	-2.31424	0.122692
orf19.3391	C6_01910W_A	ADK1	-0.580848	0.0454645	-0.038922	0.999481	-0.287016	0.38267
orf19.5591	C6_03080C_A	ADO1	-0.416328	0.207135	-0.188007	0.999481	-0.138718	0.766562
orf19.459	CR_05950C_A	ADP1	0.273995	0.495031	0.203741	0.999481	-0.104022	0.864575
orf19.2752	C4_02500C_A	ADR1	1.27424	0.0082699	0.73229	0.511425	0.373958	0.255702
orf19.4743	C1_08850C_A	AFG1	0.523075	0.203941	0.510903	0.999481	1.27125	0.0309447
orf19.1669	C3_01760W_A	AFG3	0.568826	0.0700386	0.245869	0.999481	0.19399	0.610841
orf19.980	C5_00180W_A	AFL1	0.0719012	0.873733	-0.0610878	0.999481	-0.186253	0.741681
orf19.5862	C3_04200W_A	AFP99	-0.440073	0.622189	0.215006	0.999481	-1.46545	0.235845
orf19.2272	C2_07170C_A	AFT2	0.182662	0.423888	0.137425	0.999481	0.0192689	0.962267
orf19.4966	C1_13400C_A	AGC1	0.148461	0.450528	0.302332	0.999481	0.0785681	0.779858
orf19.3050	C1_03480C_A	AGE1	-0.463073	0.0432693	-0.182098	0.999481	-0.0143443	0.968198
orf19.1396	C2_09580W_A	AGE2	0.0732526	0.697059	0.0694314	0.999481	0.000742154	0.998082
orf19.3683	C1_02260C_A	AGE3	-0.224377	0.190749	-0.0540969	0.999481	0.0158863	0.957592
orf19.5013	C1_13760W_A	AGM1	0.166147	0.334691	0.00896437	0.999481	0.146277	0.515681
orf19.2903	C4_06340W_A	AGO1	-0.744257	0.0838168	-0.0953549	0.999481	-0.075398	0.904297
orf19.4679	C4_01100C_A	AGP2	-0.580441	0.548816	0.690877	0.999481	0.315872	0.803283
orf19.3795	C4_04840C_A	AGP3	1.00668	0.252371	0.149692	0.999481	-0.00967377	0.995015
orf19.7602	CR_10270C_A	AHA1	0.609838	0.182311	-0.02847	0.999481	0.22907	0.716563
orf19.2762	C4_02410C_A	AHP1	-0.749188	0.166287	-0.201369	0.999481	0.503834	0.465422
orf19.6470	C7_02390W_A	AHP2	0.0201782	0.963307	0.0593347	0.999481	-0.110751	0.831952
orf19.7381	C3_06000W_A	AHR1	0.941371	0.0152416	0.885259	0.252039	0.42941	0.221516
orf19.300	C3_03040W_A	AIP2	0.149396	0.523857	-0.171314	0.999481	-0.0161378	0.968647
orf19.5357	C2_10750C_A	AKL1	0.362028	0.293366	0.0580279	0.999481	-0.272979	0.544592
orf19.4950	C1_13220C_A	AKR1	-0.557257	0.0875523	-0.208011	0.999481	0.276759	0.478731
orf19.5746	C6_03720W_A	ALA1	0.235	0.214152	0.0719338	0.999481	0.311872	0.226853
orf19.5806	C2_02970C_A	ALD5	-2.69306	0.0358077	0.559922	0.999481	-2.0006	0.198118
orf19.742	C4_05130C_A	ALD6	-1.25111	0.400283	0.431122	0.999481	-3.9755	0.161768
orf19.4410	C4_06000W_A	ALG1	0.0349167	0.887243	0.128203	0.999481	-0.125448	0.655605
orf19.3468	C6_02270C_A	ALG11	0.846865	0.0288592	0.0963845	0.999481	0.678562	0.147669
orf19.1221	C6_04030W_A	ALG2	0.0331224	0.883953	0.117798	0.999481	-0.106882	0.693465
orf19.2837	CR_02790C_A	ALG5	-0.292113	0.299738	0.156485	0.999481	-0.25376	0.473194
orf19.1843	CR_06900C_A	ALG6	-0.447625	0.0603612	0.0689096	0.999481	-0.240315	0.381594
orf19.2187	C2_07940C_A	ALG7	-0.14277	0.471677	-0.113592	0.999481	-0.165811	0.522073
orf19.1659	C3_01880W_A	ALG8	0.316512	0.157357	0.133577	0.999481	0.217346	0.430177
orf19.4442	C1_07250C_A	ALG9	-0.667541	0.027542	-0.242896	0.999481	-0.585849	0.127357
orf19.1710	C3_01410C_A	ALI1	0.0726863	0.84217	0.191751	0.999481	-0.565552	0.218834
orf19.7513	CR_00210W_A	ALK2	-0.1115	0.689085	0.364648	0.999481	-0.678564	0.0989103
orf19.6574	C7_01540W_A	ALK6	-1.91073	0.00933063	-0.790498	0.999481	-0.588375	0.295515
orf19.10	CR_07130C_A	ALK8	-1.14905	0.108876	0.386843	0.999481	-1.0542	0.226853
orf19.7551	CR_09790W_A	ALO1	-0.701116	0.0690653	-0.128581	0.999481	0.0304055	0.962267
orf19.2337	C1_10800C_A	ALP1	0.115032	0.870152	-0.680633	0.999481	1.6804	0.0943923
orf19.1607	C3_02370C_A	ALR1	1.04598	0.0183297	-0.135735	0.999481	0.684628	0.165444
orf19.5741	C6_03700W_A	ALS1	1.79123	0.41357	2.75281	0.999481	-0.116673	0.972847
orf19.1097	C6_04380W_A	ALS2	-0.94155	0.0606182	-0.170152	0.999481	-0.622044	0.297477
orf19.1816	CR_07070C_A	ALS3	0.285899	0.190347	-0.0516467	0.999481	0.693203	0.044438
orf19.4555	C6_04130C_A	ALS4	-0.364857	0.422482	-0.0683246	0.999481	0.532417	0.36655
orf19.5736	C6_03690W_A	ALS5	0.444412	0.149563	0.0944942	0.999481	0.313301	0.406625
orf19.7414	C3_06190C_A	ALS6	0.284361	0.423958	0.333981	0.999481	-0.24342	0.597569
orf19.7400	C3_06320W_A	ALS7	-0.116027	0.736998	0.298448	0.999481	-0.13547	0.756783
orf19.5742	C6_03710W_A	ALS9	-0.342319	0.285582	-0.00309228	0.999481	-0.318539	0.44143
orf19.346	C3_03480C_A	ALT1	-0.729744	0.0419682	0.102359	0.999481	-0.614919	0.174993
orf19.1507	C2_01950C_A	AMN1	0.773807	0.121969	0.26144	0.999481	0.59882	0.325364
orf19.5784	C2_03120W_A	AMO1	0.75113	0.626227	0.632639	0.999481	-0.103877	0.967874
orf19.3152	C2_06700W_A	AMO2	-0.663155	0.213205	0.164014	0.999481	-1.71189	0.0638516
orf19.2768	C4_02360W_A	AMS1	-0.957781	0.076905	0.00770088	0.999481	-0.972522	0.185533
orf19.3426	C6_01610W_A	ANB1	-0.280515	0.183928	-0.0032681	0.999481	0.0311266	0.92897
orf19.3622	C2_08570W_A	ANP1	0.409033	0.133899	0.0597548	0.999481	0.290548	0.388783
orf19.6254	C1_06570W_A	ANT1	-0.13717	0.874805	0.700886	0.999481	-1.68962	0.155318
orf19.4774	C1_09160W_A	AOX1	0.4763	0.466317	0.97904	0.999481	-0.471449	0.551581
orf19.4773	C1_09150W_A	AOX2	2.87507	0.114201	4.06882	0.783911	-3.80106	0.138632
orf19.5630	C6_03410C_A	APA2	-0.512325	0.0418378	-0.323676	0.999481	-0.140115	0.626215
orf19.6046	C1_00600W_A	APC1	0.171832	0.419204	-0.142216	0.999481	0.110848	0.712801
orf19.5197	C1_04400C_A	APE2	0.302375	0.231511	-0.221675	0.999481	0.252381	0.438998
orf19.3591	C2_08800C_A	APE3	-0.119183	0.518097	-0.0404807	0.999481	0.171559	0.468418
orf19.707	CR_06730W_A	APG7	0.334028	0.636848	0.362456	0.999481	-0.683026	0.447629
orf19.231	C3_02430W_A	APL2	0.383513	0.076905	0.0446479	0.999481	-0.0189635	0.957287
orf19.2844	CR_02870W_A	APL4	-0.144592	0.378823	-0.0116614	0.999481	-0.062707	0.789544
orf19.248	C3_02590W_A	APL5	-0.152812	0.369527	-0.198988	0.999481	0.126633	0.573293
orf19.4036	C5_05400W_A	APM1	0.110421	0.562499	-0.0720263	0.999481	-0.0299478	0.92207
orf19.2194	C2_07880W_A	APM4	-0.118046	0.689738	0.0088271	0.999481	-0.275741	0.45173
orf19.7428	C3_06430W_A	APN1	-0.0842102	0.692425	-0.0861952	0.999481	-0.0866034	0.766982
orf19.1836	C1_10650W_A	APN2	0.882723	0.0921901	-0.209445	0.999481	0.66836	0.307227
orf19.1891	C2_07400C_A	APR1	0.956691	0.158204	0.348679	0.999481	-0.252887	0.788605
orf19.393	C1_08480C_A	APS3	-0.479701	0.10084	-0.0178101	0.999481	-0.379783	0.293255
orf19.1448	C2_01430W_A	APT1	0.0546777	0.802412	-0.164414	0.999481	0.100549	0.723447
orf19.2849	CR_02920C_A	AQY1	-1.26917	0.0556804	-0.726114	0.999481	0.790401	0.296247
orf19.2172	C2_08130W_A	ARA1	-0.494248	0.22713	0.00907571	0.999481	-0.183331	0.748277
orf19.2422	CR_03060W_A	ARC1	0.0115235	0.95895	-0.120161	0.999481	0.0277798	0.92694
orf19.6151	CR_07210W_A	ARC15	-0.175558	0.283324	-0.00560521	0.999481	0.0495452	0.836349
orf19.121	C6_01140C_A	ARC18	-0.472284	0.0743365	-0.129316	0.999481	0.00620483	0.989321
orf19.3251	CR_01040C_A	ARC19	-0.404768	0.0973898	-0.0716113	0.999481	-0.129558	0.675555
orf19.2437	C1_06080C_A	ARC35	-0.537229	0.0439537	-0.075116	0.999481	-0.129338	0.68118
orf19.3873	CR_06180W_A	ARC40	-0.100811	0.623139	-0.0537337	0.999481	-0.021672	0.949854
orf19.6322	C6_00150W_A	ARD	0.0787137	0.891825	0.238001	0.999481	-0.328299	0.622177
orf19.2248	C2_06940C_A	ARE2	-1.01136	0.0382851	-0.545939	0.999481	-0.492997	0.368261
orf19.6447	CR_08700C_A	ARF1	-1.45334	0.0259315	-0.333386	0.999481	-0.750241	0.270614
orf19.5964	C3_04950W_A	ARF2	-0.101204	0.589512	0.0401402	0.999481	0.0559745	0.836349
orf19.1702	C3_01470W_A	ARF3	-0.250472	0.542563	0.297547	0.999481	-0.442835	0.394139
orf19.7469	CR_00620C_A	ARG1	2.49732	0.148785	-0.157777	0.999481	-1.24626	0.669542
orf19.5926	C3_04660C_A	ARG11	2.28094	0.0115739	0.874728	0.999481	-0.254781	0.752836
orf19.56	C1_05020C_A	ARG2	-0.406567	0.0709523	-0.235601	0.999481	-0.00388007	0.990928
orf19.5610	C6_03230W_A	ARG3	1.69063	0.162161	0.267165	0.999481	-1.19429	0.506035
orf19.4788	C1_09290C_A	ARG5,6	1.62067	0.0321353	0.164876	0.999481	-1.16386	0.220976
orf19.3770	C4_05070C_A	ARG8	1.30021	0.221168	0.0133797	0.999481	-1.42438	0.38897
orf19.4766	C1_09090C_A	ARG81	-0.00163877	0.994367	-0.0930405	0.999481	0.0481297	0.871292
orf19.2748	C4_02530W_A	ARG83	0.270984	0.476705	0.369248	0.999481	-0.145857	0.779858
orf19.3521	C2_04880C_A	ARH2	-0.343235	0.249816	-0.139479	0.999481	-0.241762	0.531418
orf19.4603	C4_01890C_A	ARL1	0.278282	0.20057	0.00800436	0.999481	0.0214578	0.953601
orf19.2297	C1_11190W_A	ARL3	-0.216916	0.396566	-0.117547	0.999481	-0.000351554	0.99937
orf19.4704	C4_00890W_A	ARO1	-0.40095	0.134617	-0.16949	0.999481	0.238171	0.477843
orf19.1847	CR_06860C_A	ARO10	0.212771	0.731596	0.161473	0.999481	0.0408725	0.968647
orf19.1986	CR_07710W_A	ARO2	-0.407626	0.108029	-0.169195	0.999481	0.0695811	0.846488
orf19.1517	C2_02030W_A	ARO3	-0.529611	0.276687	-0.181718	0.999481	-0.394737	0.533125
orf19.4060	C1_05110C_A	ARO4	-0.110344	0.608252	-0.227074	0.999481	0.23848	0.382002
orf19.1170	C1_11500C_A	ARO7	0.369395	0.0833896	0.104084	0.999481	0.145824	0.571529
orf19.2098	C2_00340C_A	ARO8	-0.332929	0.101586	0.46089	0.7371	-0.769919	0.0218399
orf19.3012	C1_03200C_A	ARO80	1.06443	0.0348392	0.0841068	0.999481	0.626034	0.257591
orf19.1237	C4_05560C_A	ARO9	1.92348	0.171948	0.335773	0.999481	0.645793	0.733538
orf19.2641	C5_03380W_A	ARP1	-0.112002	0.62517	-0.148789	0.999481	0.0232893	0.952437
orf19.7292	CR_08950W_A	ARP2	-0.140469	0.580233	-0.0442034	0.999481	-0.166038	0.617545
orf19.2289	C2_07320W_A	ARP3	-0.285993	0.151474	-0.141692	0.999481	-0.0411459	0.891
orf19.5623	C6_03350C_A	ARP4	-0.186578	0.273858	-0.117135	0.999481	0.101035	0.662624
orf19.3359	C1_01700W_A	ARP8	-0.668813	0.0188339	-0.00430004	0.999481	-0.0122914	0.974003
orf19.2507	C3_01030W_A	ARP9	-0.0729772	0.683745	-0.0467819	0.999481	0.0899423	0.706739
orf19.3122	C4_06890W_A	ARR3	0.146189	0.903065	-0.129674	0.999481	-0.139055	0.939754
orf19.5931	C3_04710W_A	ARV1	0.303682	0.340712	0.100281	0.999481	-0.0567624	0.911283
orf19.3015	C1_03230C_A	ARX1	0.73793	0.0577693	0.278002	0.999481	0.212743	0.649299
orf19.6906	C7_01250W_A	ASC1	-0.167062	0.615887	-0.0665282	0.999481	0.0824696	0.86891
orf19.7377	C3_05960W_A	ASE1	0.188292	0.761557	0.0375098	0.999481	0.458304	0.5273
orf19.3715	CR_07860C_A	ASF1	-0.0181272	0.948661	-0.0113641	0.999481	-0.0764685	0.823905
orf19.166	CR_02560C_A	ASG1	0.0815076	0.728336	-0.0101194	0.999481	-0.0323365	0.9305
orf19.5343	C2_10660W_A	ASH1	0.0231163	0.940879	-0.288277	0.999481	0.510591	0.187502
orf19.3964	C5_04780W_A	ASH2	0.368757	0.395535	-0.115174	0.999481	0.511943	0.36655
orf19.4675	C4_01150W_A	ASK1	-0.171319	0.571725	-0.120891	0.999481	0.036275	0.943121
orf19.6037	C1_00680W_A	ASM3	-0.908956	0.016762	-0.120333	0.999481	-0.573922	0.152533
orf19.198	C2_09060C_A	ASN1	-0.52281	0.0833896	-0.100873	0.999481	0.209192	0.572799
orf19.2344	C1_10740C_A	ASR1	2.05186	0.0732854	-0.0710749	0.999481	1.34166	0.331121
orf19.7284	CR_08890C_A	ASR2	0.0922713	0.926518	-0.259681	0.999481	0.371045	0.75976
orf19.842	C2_03790C_A	ASR3	0.193069	0.824645	-0.00591078	0.999597	-0.802022	0.447133
orf19.6214	C1_06940C_A	ATC1	-1.42459	0.0120197	-0.0561251	0.999481	-1.05153	0.0750142
orf19.5877	C3_04340W_A	ATF1	-0.339389	0.357057	0.323151	0.999481	-0.234386	0.63338
orf19.3841	C4_04450C_A	ATG1	0.46709	0.374484	0.121409	0.999481	-0.184191	0.808952
orf19.3412	C6_01740C_A	ATG15	-0.437459	0.325473	0.01802	0.999481	-0.543827	0.35468
orf19.5974	C3_05040C_A	ATG9	0.0131363	0.98092	0.331762	0.999481	-0.379217	0.470837
orf19.1077	C6_04210C_A	ATM1	-0.787268	0.045213	-0.193947	0.999481	-0.295839	0.500505
orf19.6169	C3_00920W_A	ATO1	-0.487036	0.697736	2.65449	0.584064	-3.86377	0.0388408
orf19.3263	CR_00930W_A	ATO10	-1.0645	0.390468	0.952066	0.999481	-2.15895	0.202427
orf19.2496	C3_00930W_A	ATO2	-1.69811	0.0435289	0.343177	0.999481	-1.10784	0.241576
orf19.6997	C3_05620W_A	ATO5	-0.429181	0.803429	0.0415656	0.999481	-0.774893	0.728952
orf19.6995	C3_05600W_A	ATO6	-1.24209	0.0200734	-0.42343	0.999481	-0.0964953	0.872401
orf19.3261	CR_00970W_A	ATO9	-2.06086	0.0396028	0.336785	0.999481	-1.38282	0.202098
orf19.6854	C1_04610W_A	ATP1	0.141921	0.656471	0.280847	0.999481	-0.274593	0.492547
orf19.5491.1	C2_06290C_A	ATP14	-0.118824	0.728151	0.204926	0.999481	-0.325419	0.439005
orf19.7678	CR_10850C_A	ATP16	-0.230771	0.324518	-0.011513	0.999481	-0.15993	0.610175
orf19.7509.1	CR_00250W_A	ATP17	-0.348987	0.20974	-0.0115336	0.999481	-0.268039	0.452351
orf19.2066.1	C2_00610C_A	ATP18	-0.088009	0.822223	0.172006	0.999481	-0.260105	0.578987
orf19.5231.2	C1_12320C_A	ATP19	-0.195567	0.542418	0.0991278	0.999481	-0.413361	0.324848
orf19.5653	C4_00270W_A	ATP2	-0.0042402	0.991168	0.133532	0.999481	-0.279517	0.500694
orf19.3757	C1_12590W_A	ATP20	-0.162292	0.553092	0.0498354	0.999481	-0.107576	0.781847
orf19.3223	CR_01310W_A	ATP3	-0.0931301	0.797882	0.200595	0.999481	-0.173911	0.710684
orf19.3579	C2_05500W_A	ATP4	0.0395641	0.911023	0.131473	0.999481	-0.147342	0.733538
orf19.5419	C3_00460W_A	ATP5	-0.0681544	0.83965	0.162186	0.999481	-0.229156	0.567725
orf19.2785	C1_07600W_A	ATP7	0.0623386	0.884807	0.352074	0.999481	-0.255377	0.609994
orf19.6399	CR_08320W_A	ATS1	0.354612	0.323785	-0.0518687	0.999481	0.71847	0.170436
orf19.2369.1	CR_06950C_A	ATX1	3.31724	0.042719	0.0433374	0.999481	0.148073	0.952555
orf19.1945	C5_01240W_A	AUR1	0.268046	0.446131	0.058199	0.999481	0.30642	0.498326
orf19.2480.1	C1_05700W_A	AUT7	0.143832	0.823804	0.203326	0.999481	-0.662394	0.39206
orf19.5496	C2_06330C_A	AVT1	-0.358076	0.0724726	0.0425934	0.999481	-0.172311	0.460372
orf19.1142	C1_11750W_A	AVT4	0.0831968	0.787478	0.281851	0.999481	-0.102708	0.793365
orf19.905	C2_03250W_A	AVT7	-0.393072	0.103244	0.0393785	0.999481	-0.139292	0.642598
orf19.7342	CR_09470W_A	AXL1	0.146619	0.595992	0.0228724	0.999481	0.131877	0.726358
orf19.5292	C4_04170C_A	AXL2	0.386474	0.266605	0.162169	0.999481	0.240016	0.60083
orf19.6167	C3_00900C_A	AYR1	0.137284	0.545736	0.0758452	0.999481	0.0745206	0.815233
orf19.5615	C6_03270C_A	AYR2	-1.69919	0.0174979	0.416602	0.999481	-1.22038	0.109658
orf19.3809	C4_04730W_A	BAS1	0.788779	0.0115739	-0.19825	0.999481	0.430397	0.154088
orf19.797	C2_04230W_A	BAT21	-0.806113	0.0940704	-0.535789	0.999481	0.221326	0.728303
orf19.6994	C3_05590C_A	BAT22	-0.314399	0.105736	-0.191893	0.999481	-0.0351634	0.903678
orf19.2791	C1_07540C_A	BBC1	-0.585714	0.148785	-0.110836	0.999481	-0.438582	0.388783
orf19.5162	C7_02990W_A	BCK1	0.507092	0.0363122	-0.103431	0.999481	0.210003	0.430177
orf19.723	CR_06440C_A	BCR1	0.835101	0.0137108	0.339403	0.999481	0.0794298	0.803809
orf19.2014	C2_01110C_A	BCY1	0.195706	0.63526	0.0545685	0.999481	-0.309811	0.551581
orf19.978	C5_00200C_A	BDF1	0.549724	0.0396073	0.0562728	0.999481	0.668049	0.0747301
orf19.4645	C4_01410W_A	BEM1	0.0722047	0.695272	-0.0257685	0.999481	0.00554755	0.986589
orf19.6573	C7_01550W_A	BEM2	0.513094	0.0379557	0.287792	0.999481	0.253879	0.354174
orf19.2771	C4_02310W_A	BEM3	0.243353	0.369041	0.476571	0.999481	-0.295996	0.388783
orf19.7563	CR_09890C_A	BET2	-0.0801037	0.668535	-0.122994	0.999481	-0.00440328	0.989855
orf19.1039	C1_04070C_A	BET4	0.183608	0.436098	0.127721	0.999481	0.12347	0.698514
orf19.6080	C1_00230C_A	BFA1	0.00416061	0.986622	0.0954833	0.999481	0.0601767	0.829676
orf19.4560	C4_02270C_A	BFR1	-0.0527635	0.801916	0.00186452	0.999481	0.0706972	0.798117
orf19.4565	C4_02250C_A	BGL2	-0.0552409	0.804463	-0.0211693	0.999481	0.124561	0.650671
orf19.7339	CR_09420C_A	BGL22	0.172454	0.691014	0.129293	0.999481	-0.711041	0.226853
orf19.2334	C1_10830W_A	BIG1	-0.761814	0.0150571	-0.330948	0.999481	-0.112771	0.703673
orf19.2593	CR_01930C_A	BIO2	-0.811539	0.19473	-0.292832	0.999481	-0.143734	0.877822
orf19.3567	C2_05360C_A	BIO32	-0.36012	0.561687	0.0704013	0.999481	0.089301	0.925424
orf19.2182	C2_08010W_A	BLM3	0.575662	0.119982	0.0799094	0.999481	0.0623587	0.912487
orf19.4914.1	C1_12850W_A	BLP1	-3.47507	0.0168745	-0.0132931	0.999481	-3.60099	0.0444298
orf19.3014	C1_03220C_A	BMH1	-0.183336	0.268509	-0.122781	0.999481	0.0272569	0.919718
orf19.2504	C3_01000W_A	BMS1	0.590218	0.091233	0.123666	0.999481	0.434775	0.314557
orf19.6782	C3_07180C_A	BMT1	0.294182	0.132006	0.52347	0.447992	0.479845	0.0977151
orf19.3282	CR_00740C_A	BMT3	0.338442	0.797919	0.703401	0.999481	-0.750238	0.628022
orf19.5612	C6_03250W_A	BMT4	0.918904	0.203767	-0.408039	0.999481	1.44557	0.174896
orf19.1464	C2_01560W_A	BMT5	-0.248067	0.398847	0.0325864	0.999481	-0.26875	0.481197
orf19.5602	C6_03160C_A	BMT6	-0.566384	0.0321353	-0.277717	0.999481	-0.212407	0.456682
orf19.342	C3_03450C_A	BMT7	-0.315711	0.699926	-0.535387	0.999481	0.380275	0.7311
orf19.860	C2_03600W_A	BMT8	-0.543394	0.14537	0.025539	0.999481	-0.303938	0.500505
orf19.4673	C4_01170C_A	BMT9	-1.34978	0.205159	0.112592	0.999481	-1.85946	0.216693
orf19.5443	C3_00260C_A	BNA4	-1.1355	0.0106523	-0.255657	0.999481	-0.622227	0.134579
orf19.4927	C1_12960C_A	BNI1	0.26055	0.165738	0.0375896	0.999481	0.0543271	0.841137
orf19.4457	C1_03860C_A	BNI4	-0.0753314	0.722273	0.00964902	0.999481	-0.150301	0.569177
orf19.7537	CR_00070W_A	BNR1	0.0883405	0.730917	-0.206369	0.999481	-0.191169	0.551778
orf19.3230	CR_01240C_A	BOI2	0.52616	0.19036	-0.110331	0.999481	0.490662	0.344278
orf19.6261	C1_06520C_A	BPH1	-0.708106	0.117546	-0.373628	0.999481	-0.542134	0.346097
orf19.976	C5_00210C_A	BRE1	0.224468	0.394972	0.0490942	0.999481	0.448736	0.220976
orf19.6649	CR_05650W_A	BRF1	0.571129	0.181367	-0.401912	0.999481	0.509897	0.356512
orf19.4056	C1_05140W_A	BRG1	0.772762	0.189249	1.04622	0.999481	0.0656234	0.945733
orf19.1251	C4_05660C_A	BRN1	0.538195	0.081021	0.0260702	0.999481	0.337171	0.363957
orf19.1670	C3_01750C_A	BRO1	0.0215502	0.93731	-0.042791	0.999481	-0.0325684	0.932279
orf19.1171	C1_11490C_A	BTA1	-0.0598971	0.938899	0.535551	0.999481	-1.06008	0.231584
orf19.6674	C5_03620W_A	BTS1	0.286024	0.647601	-0.0443372	0.999481	-0.144168	0.879128
orf19.2678	C4_03120C_A	BUB1	-0.0497814	0.890417	0.0499328	0.999481	0.108469	0.806941
orf19.5827	C2_02780C_A	BUB2	0.301959	0.313593	-0.0735052	0.999481	0.302589	0.433686
orf19.2655	C5_03240W_A	BUB3	-1.89388	0.0231343	-0.398651	0.999481	-1.22016	0.195144
orf19.3555	C2_05260W_A	BUD14	-0.147229	0.631541	0.000205167	0.99972	-0.0532062	0.910393
orf19.1828	C1_06210W_A	BUD16	0.729996	0.0652581	0.0818304	0.999481	0.346874	0.450848
orf19.940	C5_00490C_A	BUD2	-0.194106	0.322146	0.0115607	0.999481	0.0703017	0.802006
orf19.5430	C3_00370C_A	BUD21	1.28466	0.0284398	-0.0764435	0.999481	0.818347	0.214995
orf19.3287	CR_00680W_A	BUD22	1.3898	0.0196594	0.155338	0.999481	0.657427	0.265549
orf19.1966	C5_01060C_A	BUD23	1.39233	0.0131835	0.380681	0.999481	0.554764	0.251737
orf19.4855	C1_09880C_A	BUD31	0.52014	0.19651	-0.0130114	0.999481	0.453307	0.373194
orf19.1842	CR_06910W_A	BUD5	0.340118	0.233247	0.0338775	0.999481	0.680946	0.119228
orf19.5087	C1_08120W_A	BUD6	0.115575	0.626609	-0.0916338	0.999481	-0.0263639	0.947157
orf19.1112	C5_03820C_A	BUD7	0.068389	0.68057	0.0506153	0.999481	0.0411222	0.864834
orf19.5094	C1_08170C_A	BUL1	0.643522	0.461507	-0.456763	0.999481	-0.0542743	0.974003
orf19.5245	C1_12190W_A	BUL4	-0.422461	0.197249	-0.301984	0.999481	-0.0731109	0.883944
orf19.4284	C5_02670W_A	BUR2	0.373315	0.172998	-0.0967574	0.999481	0.111153	0.775384
orf19.1699	C3_01500C_A	BZZ1	-0.215849	0.296573	-0.100906	0.999481	0.101472	0.728131
orf19.6114	C1_00020C_A	C1_00020C_A	-0.472479	0.0891041	0.208282	0.999481	-0.481497	0.195017
orf19.6113	C1_00030C_A	C1_00030C_A	-0.996743	0.0308011	-0.097997	0.999481	-0.346681	0.459381
orf19.6103	C1_00090W_A	C1_00090W_A	-0.747227	0.0440826	-0.0132417	0.999481	-0.61567	0.184254
orf19.6100	C1_00100C_A	C1_00100C_A	0.344207	0.109795	-0.0258758	0.999481	0.034187	0.917239
orf19.6090	C1_00160C_A	C1_00160C_A	0.298066	0.292043	0.0716435	0.999481	0.227125	0.537259
orf19.6084	C1_00190C_A	C1_00190C_A	-2.849	0.0307085	-0.472247	0.999481	-2.31174	0.165386
orf19.6083	C1_00200C_A	C1_00200C_A	-0.538316	0.334399	-0.0837011	0.999481	-0.390087	0.596709
orf19.6082	C1_00210C_A	C1_00210C_A	-0.975425	0.0115739	-0.184414	0.999481	-0.373388	0.255722
orf19.6079	C1_00270W_A	C1_00270W_A	-1.68742	0.016975	3.42745	0.000379005	-5.31169	1.80659e-05
orf19.6077	C1_00310W_A	C1_00310W_A	-0.564184	0.388955	0.197303	0.999481	-0.13893	0.885362
orf19.6076	C1_00320W_A	C1_00320W_A	0.0348574	0.908878	-0.0775929	0.999481	-0.0775281	0.843079
orf19.6075	C1_00330C_A	C1_00330C_A	-0.0529121	0.816846	-0.112103	0.999481	-0.0457492	0.886218
orf19.6072.1	C1_00370W_A	C1_00370W_A	-0.13011	0.628824	-0.00152624	0.99972	-0.00148588	0.997134
orf19.6071	C1_00380C_A	C1_00380C_A	0.1812	0.258502	-0.0772368	0.999481	0.305112	0.190005
orf19.6066	C1_00410C_A	C1_00410C_A	0.967496	0.0145778	0.488112	0.999481	-0.0592381	0.884155
orf19.6065	C1_00420W_A	C1_00420W_A	-1.26978	0.0196911	-0.184022	0.999481	-0.665531	0.233513
orf19.6064	C1_00430W_A	C1_00430W_A	-0.11827	0.593295	-0.110118	0.999481	-0.0714729	0.820554
orf19.6062.3	C1_00450C_A	C1_00450C_A	0.0408877	0.903853	0.234741	0.999481	-0.188005	0.630193
orf19.6062	C1_00460W_A	C1_00460W_A	-0.412135	0.173258	-0.0326952	0.999481	-0.0730512	0.872416
orf19.6061	C1_00470C_A	C1_00470C_A	0.0895111	0.693391	0.0476609	0.999481	-0.296613	0.302491
orf19.6057	C1_00510W_A	C1_00510W_A	-0.682382	0.0213881	-0.107119	0.999481	-0.183499	0.533125
orf19.6056	C1_00520W_A	C1_00520W_A	-0.519264	0.0250002	-0.259977	0.999481	-0.266672	0.277422
orf19.6055	C1_00530C_A	C1_00530C_A	-0.595355	0.0313554	-0.218924	0.999481	-0.254967	0.38897
orf19.6054	C1_00540C_A	C1_00540C_A	1.01383	0.017508	0.0335293	0.999481	0.815264	0.0938848
orf19.6049	C1_00570C_A	C1_00570C_A	0.401485	0.116397	0.12199	0.999481	-0.0312686	0.940174
orf19.6048	C1_00580W_A	C1_00580W_A	-0.530749	0.266117	0.492714	0.999481	-0.442525	0.433187
orf19.6043	C1_00630W_A	C1_00630W_A	-0.0264131	0.968872	0.151986	0.999481	-0.496246	0.468338
orf19.6039	C1_00660C_A	C1_00660C_A	0.238107	0.290098	0.0209959	0.999481	-0.0679955	0.837918
orf19.6035	C1_00700W_A	C1_00700W_A	-0.206077	0.534413	0.0251034	0.999481	-0.543488	0.228045
orf19.6030	C1_00760W_A	C1_00760W_A	-0.15931	0.549228	-0.113859	0.999481	-0.173381	0.620526
orf19.6027	C1_00790W_A	C1_00790W_A	0.53981	0.157653	0.0178106	0.999481	0.0916732	0.872832
orf19.6025	C1_00810W_A	C1_00810W_A	-0.620649	0.135454	-0.185808	0.999481	-0.305214	0.551581
orf19.6024	C1_00820W_A	C1_00820W_A	-0.295995	0.20057	-0.0719919	0.999481	-0.125504	0.68118
orf19.6023	C1_00830W_A	C1_00830W_A	0.0477629	0.946946	0.306308	0.999481	-1.02505	0.231584
orf19.6020	C1_00860W_A	C1_00860W_A	0.362235	0.476152	0.137751	0.999481	-0.070368	0.934573
orf19.6017	C1_00880W_A	C1_00880W_A	-0.823232	0.35003	-0.214337	0.999481	-0.418023	0.732339
orf19.6016	C1_00890W_A	C1_00890W_A	-0.692229	0.030363	-0.152844	0.999481	-0.417656	0.242677
orf19.6013	C1_00910W_A	C1_00910W_A	0.347773	0.604863	0.460734	0.999481	0.410053	0.60083
orf19.6012	C1_00920W_A	C1_00920W_A	-0.401337	0.116397	0.168828	0.999481	-0.426763	0.206495
orf19.6008.3	C1_00970W_A	C1_00970W_A	-0.311005	0.402266	0.331369	0.999481	0.0640972	0.903678
orf19.6008.4	C1_00980W_A	C1_00980W_A	-0.293179	0.325811	0.232425	0.999481	0.295036	0.424095
orf19.3289	C1_01000C_A	C1_01000C_A	0.0721643	0.814436	-0.180182	0.999481	-0.0723561	0.868213
orf19.3290	C1_01010W_A	C1_01010W_A	-0.062492	0.802464	0.112272	0.999481	-0.576571	0.110647
orf19.3292	C1_01040W_A	C1_01040W_A	0.592374	0.358671	0.001599	0.99972	-0.209732	0.830862
orf19.3293	C1_01050C_A	C1_01050C_A	0.455351	0.0786088	0.0160608	0.999481	0.235918	0.447227
orf19.3295	C1_01070C_A	C1_01070C_A	-0.00842372	0.985784	0.214879	0.999481	0.26257	0.571529
orf19.3296	C1_01080W_A	C1_01080W_A	-0.0892247	0.788448	-0.116654	0.999481	0.11859	0.784078
orf19.3297	C1_01090C_A	C1_01090C_A	-0.359127	0.296438	0.134269	0.999481	0.0572769	0.915797
orf19.3301	C1_01130W_A	C1_01130W_A	0.809422	0.186628	-0.0136308	0.999481	0.381131	0.632981
orf19.3302	C1_01140C_A	C1_01140C_A	-1.3825	0.0199458	-0.556547	0.999481	-0.215504	0.733538
orf19.3303	C1_01150C_A	C1_01150C_A	1.06815	0.053937	-0.0692454	0.999481	0.818555	0.224816
orf19.3304	C1_01160C_A	C1_01160C_A	0.894248	0.0473285	0.0988379	0.999481	0.608042	0.246589
orf19.3306	C1_01180C_A	C1_01180C_A	-0.00275261	0.998258	-0.0970806	0.999481	-0.169591	0.9305
orf19.3307	C1_01190C_A	C1_01190C_A	-0.42624	0.133025	-0.283891	0.999481	-0.388305	0.289536
orf19.3309	C1_01210W_A	C1_01210W_A	0.595588	0.377248	0.21132	0.999481	-0.271837	0.779858
orf19.3310	C1_01220C_A	C1_01220C_A	-0.926045	0.187782	0.0805552	0.999481	-1.65633	0.134635
orf19.3312	C1_01250W_A	C1_01250W_A	-0.0243073	0.945814	0.157863	0.999481	0.18751	0.640709
orf19.3318	C1_01290C_A	C1_01290C_A	-0.402559	0.324491	0.29589	0.999481	-0.585244	0.270104
orf19.3319	C1_01300W_A	C1_01300W_A	0.206611	0.523425	-0.0588252	0.999481	0.0604298	0.905169
orf19.3323	C1_01340C_A	C1_01340C_A	0.0685842	0.89411	0.182092	0.999481	-0.272295	0.640722
orf19.3325	C1_01360C_A	C1_01360C_A	-1.84824	0.0120552	-0.284261	0.999481	-0.71123	0.265323
orf19.3328	C1_01390C_A	C1_01390C_A	1.10554	0.0222506	0.0338417	0.999481	0.919223	0.111882
orf19.3329	C1_01400C_A	C1_01400C_A	-0.102328	0.693506	-0.0130825	0.999481	-0.140909	0.678046
orf19.3332	C1_01460W_A	C1_01460W_A	-0.697184	0.0288592	-0.0564866	0.999481	-0.100269	0.78301
orf19.3333	C1_01470W_A	C1_01470W_A	0.552577	0.0440125	0.0351704	0.999481	0.137896	0.67053
orf19.3335	C1_01490W_A	C1_01490W_A	0.09882	0.749662	0.0918155	0.999481	-0.299442	0.429067
orf19.3337	C1_01510W_A	C1_01510W_A	1.4326	0.106826	0.936851	0.999481	1.10201	0.257591
orf19.3341	C1_01530C_A	C1_01530C_A	-0.0210099	0.930223	-0.0149669	0.999481	0.166075	0.532945
orf19.3342	C1_01540W_A	C1_01540W_A	-0.10175	0.821593	-0.0699634	0.999481	-0.164628	0.779609
orf19.3348	C1_01580W_A	C1_01580W_A	-0.115551	0.710817	0.232787	0.999481	0.221498	0.565744
orf19.3349	C1_01590C_A	C1_01590C_A	0.31645	0.0831732	-0.00355395	0.999481	0.10776	0.633407
orf19.3351	C1_01610C_A	C1_01610C_A	0.696866	0.430385	0.293268	0.999481	-0.112022	0.940192
orf19.3352	C1_01620C_A	C1_01620C_A	0.833256	0.0949494	0.909013	0.999481	-0.934554	0.171511
orf19.3353	C1_01630W_A	C1_01630W_A	0.331397	0.279667	0.44895	0.999481	-0.144769	0.736114
orf19.3357	C1_01680C_A	C1_01680C_A	-0.0492157	0.87635	0.187922	0.999481	0.224568	0.530821
orf19.3360	C1_01710W_A	C1_01710W_A	-0.984704	0.0768055	-0.270165	0.999481	-0.790275	0.254781
snR5a	C1_01720C_A	C1_01720C_A	-0.819785	0.0353868	-0.0423324	0.999481	-0.0898955	0.850466
orf19.4550	C1_01750W_A	C1_01750W_A	-0.804596	0.029414	-0.355437	0.999481	-0.501051	0.228725
orf19.4544	C1_01800W_A	C1_01800W_A	-0.0553709	0.821593	-0.129657	0.999481	0.184047	0.521035
orf19.4542	C1_01820C_A	C1_01820C_A	0.184679	0.555059	-0.0773224	0.999481	0.141488	0.743615
orf19.4539	C1_01840C_A	C1_01840C_A	-2.53757	0.0241688	0.0858723	0.999481	-1.87525	0.140569
orf19.4538	C1_01850C_A	C1_01850C_A	0.0751503	0.849139	0.00571979	0.999481	-0.0563966	0.92207
orf19.4537	C1_01860W_A	C1_01860W_A	0.562811	0.0321353	-0.0267435	0.999481	0.268735	0.350162
orf19.4534	C1_01890C_A	C1_01890C_A	-0.0129055	0.96737	-0.0978455	0.999481	0.398754	0.234442
orf19.4533	C1_01900C_A	C1_01900C_A	0.275803	0.387478	-0.0766901	0.999481	-0.11118	0.810896
orf19.4532	C1_01910W_A	C1_01910W_A	0.0385371	0.89249	0.0593017	0.999481	-0.100968	0.775807
orf19.4530.1	C1_01930W_A	C1_01930W_A	-1.2051	0.0268231	-0.283573	0.999481	-0.557978	0.32939
orf19.4529	C1_01940C_A	C1_01940C_A	-0.267419	0.132095	-0.138899	0.999481	-0.0262097	0.925967
orf19.4528	C1_01950C_A	C1_01950C_A	-0.854413	0.0101415	-0.140206	0.999481	-0.271112	0.293544
orf19.4525	C1_02000W_A	C1_02000W_A	0.477499	0.162361	0.238656	0.999481	-0.149233	0.751365
orf19.4523	C1_02020W_A	C1_02020W_A	-0.963634	0.0128485	-0.266079	0.999481	-0.901747	0.0413231
orf19.4522	C1_02030C_A	C1_02030C_A	0.377519	0.357605	-0.0882107	0.999481	-0.31315	0.585808
orf19.3661	C1_02040C_A	C1_02040C_A	-0.393737	0.659005	0.363684	0.999481	-0.60236	0.596709
orf19.3663.1	C1_02060W_A	C1_02060W_A	-0.380256	0.190008	0.122329	0.999481	-0.228987	0.526503
orf19.3666	C1_02090C_A	C1_02090C_A	0.690509	0.0914028	-0.0687212	0.999481	0.594918	0.246589
orf19.3667	C1_02100W_A	C1_02100W_A	-0.00900006	0.984545	0.183618	0.999481	0.0699863	0.888993
orf19.3673	C1_02160W_A	C1_02160W_A	0.0168551	0.952329	0.0686645	0.999481	-0.133723	0.672889
orf19.3677	C1_02200C_A	C1_02200C_A	-0.808867	0.0231343	-0.458584	0.999481	-0.094072	0.814598
orf19.3678	C1_02210W_A	C1_02210W_A	0.233949	0.347136	-0.191943	0.999481	0.114432	0.746777
orf19.3679	C1_02220C_A	C1_02220C_A	-0.364946	0.139025	-0.00424201	0.999481	-0.139364	0.657912
orf19.3681	C1_02240W_A	C1_02240W_A	0.808304	0.0156165	-0.0826099	0.999481	0.500657	0.156056
orf19.3684	C1_02270C_A	C1_02270C_A	-1.04576	0.127882	1.07085	0.999481	-3.12666	0.00945065
orf19.3686	C1_02290C_A	C1_02290C_A	0.18994	0.355795	0.0690073	0.999481	0.280175	0.299612
orf19.3687	C1_02300W_A	C1_02300W_A	0.224689	0.250257	0.00404832	0.999481	0.0830752	0.76468
orf19.3688	C1_02310C_A	C1_02310C_A	-0.101759	0.678461	0.0298342	0.999481	0.0527932	0.880088
orf19.3689	C1_02320C_A	C1_02320C_A	-0.109671	0.759346	0.282758	0.999481	-0.293746	0.497091
orf19.3690.2	C1_02330C_A	C1_02330C_A	-0.357746	0.187494	-0.0292613	0.999481	0.0527747	0.900061
orf19.3694	C1_02370C_A	C1_02370C_A	0.563815	0.138508	0.0206683	0.999481	0.29589	0.533125
orf19.2925	C1_02380C_A	C1_02380C_A	-0.566371	0.0923215	-0.11626	0.999481	0.0181974	0.972847
orf19.2926	C1_02390W_A	C1_02390W_A	0.29733	0.297305	-0.0487355	0.999481	0.09197	0.825578
orf19.2928	C1_02410C_A	C1_02410C_A	-0.576301	0.0535563	-0.0256577	0.999481	-0.139326	0.70513
orf19.2930	C1_02430C_A	C1_02430C_A	0.727955	0.0155519	0.102317	0.999481	0.133531	0.63338
orf19.2933	C1_02440C_A	C1_02440C_A	0.626893	0.201247	-0.0491268	0.999481	-0.162214	0.823282
orf19.2934	C1_02450C_A	C1_02450C_A	1.45578	0.0178542	0.190585	0.999481	0.727593	0.226825
orf19.2936	C1_02470W_A	C1_02470W_A	0.110717	0.849961	0.484109	0.999481	0.0204927	0.981321
orf19.2938	C1_02490C_A	C1_02490C_A	0.192784	0.524457	0.32772	0.999481	-0.239249	0.533125
orf19.2939	C1_02500W_A	C1_02500W_A	0.238629	0.278407	0.221691	0.999481	-0.158286	0.579929
orf19.2940	C1_02510W_A	C1_02510W_A	0.176859	0.42385	0.0566896	0.999481	-0.0290019	0.939152
orf19.2954	C1_02650W_A	C1_02650W_A	-0.169516	0.541311	0.0879095	0.999481	-0.568236	0.167587
orf19.2957	C1_02670C_A	C1_02670C_A	-0.375807	0.645057	0.435561	0.999481	-0.637631	0.516785
orf19.2958	C1_02680C_A	C1_02680C_A	-1.34218	0.017508	-0.183335	0.999481	-0.741894	0.192211
orf19.2959.1	C1_02700C_A	C1_02700C_A	-0.879923	0.111009	0.0709183	0.999481	-0.664138	0.328651
orf19.2961	C1_02720W_A	C1_02720W_A	-0.0759356	0.745683	0.109502	0.999481	-0.0159601	0.967874
orf19.2962	C1_02730W_A	C1_02730W_A	0.664263	0.0915126	0.30897	0.999481	-0.882979	0.140569
orf19.2963	C1_02740C_A	C1_02740C_A	0.00925952	0.985572	0.0986175	0.999481	-0.0482982	0.940496
orf19.2964	C1_02750C_A	C1_02750C_A	0.272543	0.264658	-0.00257509	0.999481	0.212392	0.5025
orf19.2965	C1_02760W_A	C1_02760W_A	0.226505	0.491574	0.00270497	0.999481	-0.0198302	0.972847
orf19.2965.1	C1_02770W_A	C1_02770W_A	-0.448107	0.220568	-0.328191	0.999481	0.379318	0.413929
orf19.2966	C1_02780W_A	C1_02780W_A	-0.773999	0.029691	-0.232123	0.999481	-0.0162121	0.974353
orf19.2968	C1_02800W_A	C1_02800W_A	0.247049	0.807137	-0.414936	0.999481	-0.169405	0.915561
orf19.2971	C1_02830W_A	C1_02830W_A	0.662106	0.0457917	-0.0666037	0.999481	0.479997	0.224816
orf19.2973	C1_02850W_A	C1_02850W_A	0.620506	0.0905652	0.152455	0.999481	0.513078	0.255702
orf19.2978	C1_02890C_A	C1_02890C_A	0.245638	0.647333	0.459305	0.999481	0.605496	0.321699
orf19.2980	C1_02900C_A	C1_02900C_A	0.508833	0.154377	0.0294252	0.999481	0.398857	0.37237
orf19.2982	C1_02910C_A	C1_02910C_A	0.482977	0.353517	0.184485	0.999481	-0.259192	0.728091
orf19.2985	C1_02940C_A	C1_02940C_A	-0.00699894	0.985572	-0.13349	0.999481	-0.263795	0.497666
orf19.2986	C1_02950W_A	C1_02950W_A	-0.239825	0.472324	0.255008	0.999481	0.0153378	0.97752
orf19.2987	C1_02960C_A	C1_02960C_A	0.184705	0.623915	0.180332	0.999481	0.316781	0.493896
orf19.2988	C1_02970W_A	C1_02970W_A	-0.344807	0.129054	-0.360957	0.999481	0.273261	0.340334
orf19.2995	C1_03040W_A	C1_03040W_A	0.618396	0.148785	-0.0513211	0.999481	0.507264	0.348399
orf19.2996	C1_03050W_A	C1_03050W_A	0.64823	0.0345151	-0.0592807	0.999481	0.427524	0.224816
orf19.3003	C1_03100W_A	C1_03100W_A	0.206103	0.395039	0.155914	0.999481	0.118192	0.730837
orf19.3004	C1_03120W_A	C1_03120W_A	-1.34099	0.00931955	-0.177453	0.999481	-0.385385	0.323788
orf19.3007	C1_03140W_A	C1_03140W_A	-0.229606	0.636978	-0.227262	0.999481	-0.205086	0.766562
orf19.3007.2	C1_03150C_A	C1_03150C_A	0.0229818	0.965123	0.0472811	0.999481	0.27764	0.609318
orf19.3009	C1_03170C_A	C1_03170C_A	-0.174257	0.698685	0.356104	0.999481	-0.371246	0.47965
orf19.3010	C1_03180W_A	C1_03180W_A	-0.0283825	0.906337	-0.0770677	0.999481	0.0491843	0.878131
orf19.3016	C1_03240W_A	C1_03240W_A	-0.182522	0.42152	-0.137514	0.999481	0.167909	0.570372
orf19.3019	C1_03260W_A	C1_03260W_A	0.676415	0.0927667	-0.123169	0.999481	0.37706	0.446118
orf19.3021	C1_03270W_A	C1_03270W_A	-0.829368	0.373631	0.0701213	0.999481	-1.08714	0.378396
orf19.3022	C1_03280W_A	C1_03280W_A	0.0496431	0.863021	0.152995	0.999481	0.29835	0.372245
orf19.3027	C1_03310W_A	C1_03310W_A	-0.0595075	0.7171	0.00161829	0.999481	0.09112	0.66759
orf19.3030	C1_03330C_A	C1_03330C_A	0.197506	0.704773	0.0675211	0.999481	-0.0111463	0.990285
orf19.3035	C1_03360W_A	C1_03360W_A	-0.153475	0.528334	-0.139027	0.999481	0.081138	0.815153
orf19.3037	C1_03370W_A	C1_03370W_A	0.021436	0.938899	-0.0876002	0.999481	0.281757	0.36086
orf19.3041	C1_03400W_A	C1_03400W_A	-0.570816	0.102318	-0.331266	0.999481	-0.0565408	0.915561
orf19.3042	C1_03410W_A	C1_03410W_A	0.426218	0.476152	0.0892314	0.999481	0.443541	0.552118
orf19.3043	C1_03430W_A	C1_03430W_A	-0.311926	0.282308	-0.280144	0.999481	0.144825	0.724318
orf19.3045	C1_03440C_A	C1_03440C_A	0.191664	0.27827	-0.15832	0.999481	0.0261676	0.930399
orf19.3047	C1_03450C_A	C1_03450C_A	-0.45555	0.0719177	-0.0812425	0.999481	-0.0859589	0.795876
orf19.3048	C1_03460C_A	C1_03460C_A	0.394298	0.487358	-0.0176864	0.999481	0.314442	0.68118
orf19.3049	C1_03470C_A	C1_03470C_A	1.19985	0.231665	0.689851	0.999481	-0.303276	0.834068
orf19.3051	C1_03490W_A	C1_03490W_A	-1.29089	0.0130987	-0.288415	0.999481	-0.210987	0.645277
orf19.3053	C1_03510C_A	C1_03510C_A	-0.959419	0.0218614	-0.547544	0.999481	-0.124324	0.789472
orf19.3057	C1_03540C_A	C1_03540C_A	-0.056691	0.812888	0.149595	0.999481	-0.124114	0.665977
orf19.3060	C1_03600W_A	C1_03600W_A	0.0964624	0.684983	0.115512	0.999481	-0.153409	0.610175
orf19.3061.1	C1_03620C_A	C1_03620C_A	-0.308945	0.166351	-0.0116332	0.999481	0.00910747	0.981335
orf19.3062	C1_03630W_A	C1_03630W_A	0.342283	0.186202	-0.0233267	0.999481	0.222122	0.494909
orf19.3064.1	C1_03660W_A	C1_03660W_A	0.0654639	0.838451	0.184544	0.999481	-0.14505	0.714293
orf19.71	C1_03690W_A	C1_03690W_A	-0.245246	0.202063	-0.10542	0.999481	-0.197616	0.421928
orf19.1037	C1_03720C_A	C1_03720C_A	-0.855402	0.106723	0.118413	0.999481	-0.504629	0.430177
orf19.1034	C1_03750W_A	C1_03750W_A	-2.47769	0.00931955	-0.472629	0.999481	-1.09091	0.174006
orf19.1030	C1_03790C_A	C1_03790C_A	0.0873911	0.840865	0.184596	0.999481	0.133964	0.814598
orf19.1026	C1_03830C_A	C1_03830C_A	0.662984	0.0387823	-0.036647	0.999481	0.37027	0.300814
orf19.1026.1	C1_03840W_A	C1_03840W_A	0.725608	0.0434638	0.156664	0.999481	0.52706	0.210432
orf19.4459	C1_03870C_A	C1_03870C_A	0.929381	0.373345	0.0358852	0.999481	-0.621536	0.674966
orf19.4465	C1_03910C_A	C1_03910C_A	0.182523	0.357605	0.0605873	0.999481	0.0494723	0.870394
orf19.4466	C1_03920C_A	C1_03920C_A	0.172409	0.528221	0.126415	0.999481	-0.194919	0.58215
orf19.4467	C1_03930W_A	C1_03930W_A	0.0682861	0.823221	0.353157	0.999481	0.103163	0.783843
orf19.4468	C1_03940W_A	C1_03940W_A	-0.18235	0.493338	0.0870807	0.999481	-0.983262	0.0307686
orf19.4470	C1_03950C_A	C1_03950C_A	-0.225414	0.44238	0.0494708	0.999481	-0.320349	0.39211
orf19.4471	C1_03960C_A	C1_03960C_A	-0.516218	0.171025	0.193108	0.999481	-0.213761	0.653622
orf19.4474	C1_03990W_A	C1_03990W_A	1.31282	0.175104	0.0176259	0.999481	-0.0597387	0.972142
orf19.4476	C1_04010C_A	C1_04010C_A	0.937285	0.292905	0.532684	0.999481	-0.0680188	0.965471
orf19.4478	C1_04030W_A	C1_04030W_A	-0.553354	0.101586	0.243245	0.999481	-0.016081	0.976414
orf19.4479	C1_04040C_A	C1_04040C_A	0.77705	0.0477339	0.134436	0.999481	0.498243	0.274596
orf19.1041	C1_04090C_A	C1_04090C_A	0.311368	0.192089	0.069062	0.999481	0.280472	0.351094
orf19.1043	C1_04110W_A	C1_04110W_A	-1.32293	0.00891296	-0.295629	0.999481	-0.229504	0.51866
orf19.1045	C1_04120C_A	C1_04120C_A	-0.0403082	0.922815	0.0104027	0.999481	0.19453	0.684322
orf19.1049	C1_04150C_A	C1_04150C_A	-0.129412	0.812301	-0.0552128	0.999481	0.343482	0.581476
orf19.1050	C1_04160C_A	C1_04160C_A	-0.19132	0.543533	-0.0436439	0.999481	0.131526	0.757609
orf19.1052	C1_04180W_A	C1_04180W_A	-0.301754	0.381169	-0.216655	0.999481	0.280158	0.533125
orf19.1053	C1_04190C_A	C1_04190C_A	-0.163915	0.344259	0.0367739	0.999481	0.0592331	0.809002
orf19.1054	C1_04200C_A	C1_04200C_A	0.153548	0.615737	0.172168	0.999481	0.151409	0.713537
orf19.1057	C1_04220C_A	C1_04220C_A	-0.525787	0.0393945	-0.213222	0.999481	-0.155558	0.585598
orf19.1058	C1_04230W_A	C1_04230W_A	0.0444365	0.903853	-0.00101926	0.99972	-0.132124	0.775384
orf19.1063	C1_04280C_A	C1_04280C_A	-0.526045	0.0271432	0.0305013	0.999481	-0.293862	0.245059
orf19.1070	C1_04340C_A	C1_04340C_A	-0.441886	0.152478	0.1399	0.999481	-0.102049	0.799206
orf19.5203	C1_04350C_A	C1_04350C_A	0.539583	0.241868	0.319635	0.999481	0.934348	0.142007
orf19.5201.1	C1_04360C_A	C1_04360C_A	-0.181754	0.610137	0.177597	0.999481	-0.473059	0.302319
orf19.5201	C1_04370C_A	C1_04370C_A	0.0249183	0.929327	0.0833006	0.999481	0.340125	0.280399
orf19.5194.1	C1_04430C_A	C1_04430C_A	0.337198	0.31803	-0.0733737	0.999481	-0.191805	0.687077
orf19.6833.2	C1_04440W_A	C1_04440W_A	-0.76242	0.449785	-0.516159	0.999481	0.283816	0.850726
orf19.6838	C1_04460C_A	C1_04460C_A	-0.703816	0.355948	0.61347	0.999481	-1.33827	0.198118
orf19.6840	C1_04470C_A	C1_04470C_A	0.0656063	0.918282	-0.0212514	0.999481	0.966934	0.187502
orf19.6843	C1_04490W_A	C1_04490W_A	-0.568949	0.0491201	-0.0751631	0.999481	-0.101273	0.782077
orf19.6845	C1_04510W_A	C1_04510W_A	1.37592	0.0183297	0.264318	0.999481	0.762481	0.200045
orf19.6847	C1_04530C_A	C1_04530C_A	0.402553	0.142746	-0.105545	0.999481	0.134658	0.723033
orf19.6850	C1_04560W_A	C1_04560W_A	-0.435595	0.218797	0.0627138	0.999481	-0.529117	0.256407
orf19.6852	C1_04580C_A	C1_04580C_A	-0.562471	0.0606564	-0.179114	0.999481	0.122966	0.736114
orf19.6852.1	C1_04590W_A	C1_04590W_A	-1.94496	0.0268231	-0.578462	0.999481	-0.773875	0.393988
orf19.6853	C1_04600C_A	C1_04600C_A	0.122696	0.648066	0.223808	0.999481	0.356683	0.296669
orf19.6855	C1_04620W_A	C1_04620W_A	0.427393	0.0419682	-0.110799	0.999481	0.248152	0.29668
orf19.783	C1_04630C_A	C1_04630C_A	0.558229	0.0513189	0.16126	0.999481	-0.033513	0.939152
orf19.782	C1_04640W_A	C1_04640W_A	0.340929	0.662058	0.419657	0.999481	-0.710165	0.467619
orf19.776	C1_04690C_A	C1_04690C_A	-0.894453	0.57438	-0.480598	0.999481	0.428148	0.850831
orf19.775	C1_04700C_A	C1_04700C_A	-0.584975	0.148785	-0.195301	0.999481	0.318046	0.520128
orf19.773	C1_04710C_A	C1_04710C_A	1.32846	0.0379115	0.0835826	0.999481	0.845028	0.241576
orf19.772.1	C1_04720W_A	C1_04720W_A	0.173585	0.49323	-0.227369	0.999481	0.530484	0.161768
orf19.764	C1_04780C_A	C1_04780C_A	-0.156913	0.441387	-0.1307	0.999481	0.156941	0.551581
orf19.763	C1_04790W_A	C1_04790W_A	-0.128919	0.486437	-0.0181914	0.999481	-0.019332	0.952255
orf19.760	C1_04820C_A	C1_04820C_A	-0.327068	0.364079	0.144676	0.999481	0.00264982	0.996933
orf19.758	C1_04840C_A	C1_04840C_A	0.261188	0.339993	-0.0675165	0.999481	0.254725	0.469504
orf19.757	C1_04860W_A	C1_04860W_A	0.0667315	0.759199	0.171559	0.999481	-0.236782	0.372984
orf19.752	C1_04910C_A	C1_04910C_A	-1.11625	0.0102512	-0.260216	0.999481	-0.308728	0.359669
orf19.751	C1_04930C_A	C1_04930C_A	-0.449878	0.554308	0.535185	0.999481	0.362565	0.6832
orf19.750	C1_04940C_A	C1_04940C_A	-0.460073	0.321357	0.214385	0.999481	0.451896	0.405178
orf19.50	C1_04960C_A	C1_04960C_A	-0.872716	0.036679	-0.305911	0.999481	-0.608235	0.217934
orf19.51	C1_04970W_A	C1_04970W_A	-0.12492	0.702469	0.0800171	0.999481	0.383684	0.352852
orf19.52	C1_04980C_A	C1_04980C_A	-0.246342	0.443956	0.061243	0.999481	-0.0950213	0.841322
orf19.53	C1_04990C_A	C1_04990C_A	-0.204134	0.286448	-0.292705	0.999481	0.0588606	0.835242
orf19.55	C1_05010C_A	C1_05010C_A	-0.508094	0.0897716	0.0134625	0.999481	0.186807	0.601462
orf19.4061	C1_05100W_A	C1_05100W_A	-0.134388	0.589138	0.0562673	0.999481	-0.258177	0.406478
orf19.4059	C1_05120W_A	C1_05120W_A	-0.54041	0.0698225	-0.0626569	0.999481	0.246801	0.466266
orf19.450	C1_05150C_A	C1_05150C_A	-0.780385	0.248282	0.340253	0.999481	0.680105	0.375868
orf19.449	C1_05160C_A	C1_05160C_A	-1.44284	0.121022	0.118649	0.999481	-0.88844	0.438998
orf19.446.2	C1_05180C_A	C1_05180C_A	-0.10828	0.732388	0.0994107	0.999481	-0.708696	0.128042
orf19.446.1	C1_05190C_A	C1_05190C_A	-0.228043	0.402792	0.0303821	0.999481	-0.377699	0.29668
orf19.446	C1_05200C_A	C1_05200C_A	0.562978	0.0851664	0.308388	0.999481	0.125758	0.766562
orf19.445	C1_05210C_A	C1_05210C_A	0.422749	0.087611	0.23946	0.999481	0.511739	0.143106
orf19.444	C1_05220C_A	C1_05220C_A	1.40364	0.0440125	-0.189335	0.999481	1.26604	0.167587
orf19.443	C1_05230W_A	C1_05230W_A	0.517858	0.091233	0.0900835	0.999481	0.500851	0.202427
orf19.442	C1_05250W_A	C1_05250W_A	0.325203	0.423809	-0.0945134	0.999481	-0.477591	0.392842
orf19.439	C1_05270C_A	C1_05270C_A	0.00951383	0.977243	0.190256	0.999481	0.378692	0.257591
orf19.438	C1_05280W_A	C1_05280W_A	-0.095379	0.623915	0.0443395	0.999481	-0.0127688	0.968647
orf19.433	C1_05320C_A	C1_05320C_A	0.119896	0.689738	-0.126033	0.999481	-0.00520281	0.990928
orf19.432	C1_05330C_A	C1_05330C_A	1.89597	0.0283678	0.580326	0.999481	0.653903	0.44699
orf19.429	C1_05360C_A	C1_05360C_A	0.963269	0.0428177	-0.0383247	0.999481	0.7037	0.214995
orf19.428	C1_05370C_A	C1_05370C_A	0.206228	0.583825	-0.110137	0.999481	-0.0195958	0.976414
orf19.427	C1_05380C_A	C1_05380C_A	0.729053	0.0117631	0.123945	0.999481	0.277569	0.257641
orf19.426	C1_05390C_A	C1_05390C_A	0.197776	0.518	-0.113796	0.999481	0.303933	0.438998
orf19.425	C1_05400C_A	C1_05400C_A	0.431183	0.107869	0.0152535	0.999481	0.410454	0.228045
orf19.423	C1_05420W_A	C1_05420W_A	-0.0507123	0.841477	-0.0160394	0.999481	0.0601085	0.860955
orf19.419	C1_05440C_A	C1_05440C_A	-0.683551	0.552791	0.48688	0.999481	-0.808528	0.554134
orf19.416	C1_05480C_A	C1_05480C_A	1.25545	0.155743	0.440976	0.999481	-0.197422	0.883298
orf19.415	C1_05490C_A	C1_05490C_A	-0.264782	0.39299	0.0285325	0.999481	-0.42657	0.299726
orf19.413	C1_05520W_A	C1_05520W_A	-0.0248296	0.970807	-0.0545844	0.999481	-0.556769	0.430615
orf19.411	C1_05540C_A	C1_05540C_A	-2.40819	0.0110598	-0.51482	0.999481	-0.461145	0.532209
orf19.2494	C1_05610W_A	C1_05610W_A	0.0554039	0.788495	-0.0369235	0.999481	-0.0308449	0.920363
orf19.2489	C1_05630C_A	C1_05630C_A	0.245471	0.299381	0.0426416	0.999481	0.233643	0.449443
orf19.2487	C1_05650W_A	C1_05650W_A	0.53787	0.0706355	0.136747	0.999481	-0.0147178	0.97569
orf19.2485	C1_05660C_A	C1_05660C_A	0.133901	0.557353	-0.108488	0.999481	0.281149	0.344034
orf19.2484	C1_05670W_A	C1_05670W_A	-0.72021	0.0221511	-0.093545	0.999481	-0.384249	0.247167
orf19.2478.1	C1_05720W_A	C1_05720W_A	-0.437571	0.301738	0.0340247	0.999481	0.0110247	0.98937
snR39b	C1_05730W_A	C1_05730W_A	0.868399	0.26784	-0.169439	0.999481	1.41009	0.198118
orf19.2478	C1_05740C_A	C1_05740C_A	0.488202	0.456272	-0.222088	0.999481	0.587936	0.492767
orf19.2476	C1_05750C_A	C1_05750C_A	0.371972	0.0505349	-0.107469	0.999481	0.174589	0.426211
orf19.2473	C1_05780W_A	C1_05780W_A	0.189984	0.437272	-0.0488342	0.999481	0.241308	0.447133
orf19.2472.1	C1_05790W_A	C1_05790W_A	-0.494677	0.101586	0.159216	0.999481	-0.169472	0.650435
orf19.2472	C1_05800C_A	C1_05800C_A	0.451493	0.234049	0.0220284	0.999481	0.0949252	0.871434
orf19.2460	C1_05890W_A	C1_05890W_A	1.82797	0.0789831	1.4607	0.999481	-1.21223	0.336574
orf19.2459	C1_05900W_A	C1_05900W_A	0.317384	0.20934	0.371354	0.999481	-0.0158989	0.970093
orf19.2457	C1_05920W_A	C1_05920W_A	1.42477	0.163251	1.35879	0.999481	-1.08283	0.384391
orf19.2455	C1_05930C_A	C1_05930C_A	-0.108712	0.654771	-0.10587	0.999481	0.00132983	0.997134
orf19.2452	C1_05950C_A	C1_05950C_A	-1.49443	0.0207701	-0.20682	0.999481	0.545081	0.380211
orf19.2447	C1_05980W_A	C1_05980W_A	0.619645	0.0369238	0.0322016	0.999481	0.231812	0.472211
orf19.2446	C1_05990C_A	C1_05990C_A	-0.423596	0.113276	0.237342	0.999481	-0.546669	0.151994
orf19.2445	C1_06000W_A	C1_06000W_A	0.855572	0.507249	-0.649309	0.999481	-0.622499	0.773265
orf19.2442	C1_06030C_A	C1_06030C_A	-0.0121647	0.966073	0.0370213	0.999481	0.119041	0.696081
orf19.2439.1	C1_06050C_A	C1_06050C_A	-0.328167	0.152839	-0.0620973	0.999481	-0.514217	0.134526
orf19.2438	C1_06070W_A	C1_06070W_A	-0.136584	0.613052	0.112576	0.999481	0.27743	0.405496
orf19.2436	C1_06090C_A	C1_06090C_A	0.251774	0.2348	-0.0542055	0.999481	0.191945	0.481197
orf19.2433	C1_06120C_A	C1_06120C_A	-0.268982	0.338822	-0.112413	0.999481	-0.147882	0.705984
orf19.2429	C1_06160W_A	C1_06160W_A	0.366664	0.721824	-0.118341	0.999481	0.0290282	0.987702
orf19.2662	C1_06190C_A	C1_06190C_A	-1.39153	0.0332513	-0.378444	0.999481	-0.280611	0.698514
orf19.2663	C1_06200W_A	C1_06200W_A	-0.0434076	0.841768	-0.10354	0.999481	0.00389471	0.990928
orf19.1827	C1_06220C_A	C1_06220C_A	0.476451	0.526036	0.521388	0.999481	-0.87341	0.375868
orf19.1825	C1_06250W_A	C1_06250W_A	0.411938	0.312523	-0.0360725	0.999481	0.292481	0.585808
orf19.1823	C1_06270W_A	C1_06270W_A	0.4737	0.0538975	0.264591	0.999481	-0.0274819	0.940192
snR5b	C1_06300W_A	C1_06300W_A	0.308917	0.768222	1.18237	0.999481	-0.646688	0.582811
orf19.177	C1_06320W_A	C1_06320W_A	0.323577	0.638319	0.484699	0.999481	0.203509	0.814598
orf19.6277	C1_06340W_A	C1_06340W_A	-0.0112039	0.985884	2.60889	0.00600518	-4.25744	0.000175533
orf19.6276	C1_06350W_A	C1_06350W_A	-0.548043	0.0955944	-0.314004	0.999481	-0.00123916	0.998082
orf19.6275	C1_06360W_A	C1_06360W_A	-0.0401075	0.891066	-0.0279342	0.999481	-0.176825	0.599933
orf19.6273	C1_06380C_A	C1_06380C_A	0.318847	0.243368	-0.080508	0.999481	0.353714	0.321924
orf19.6272	C1_06390W_A	C1_06390W_A	0.338697	0.569001	0.20642	0.999481	-0.313595	0.700199
orf19.6271	C1_06400C_A	C1_06400C_A	0.325882	0.134773	0.0103016	0.999481	0.308025	0.268634
orf19.6269	C1_06410W_A	C1_06410W_A	0.0355688	0.896812	0.0847341	0.999481	-0.234007	0.447502
orf19.6268	C1_06420C_A	C1_06420C_A	-0.0268603	0.914191	0.108071	0.999481	-0.173379	0.531265
orf19.6266	C1_06440C_A	C1_06440C_A	0.628008	0.0440125	0.0956495	0.999481	0.767842	0.0750142
orf19.6264.4	C1_06470W_A	C1_06470W_A	-0.525158	0.0656513	-0.0605376	0.999481	-0.109476	0.771162
orf19.6264.3	C1_06480C_A	C1_06480C_A	0.209645	0.50974	0.0943061	0.999481	0.294086	0.469655
snR189a	C1_06490C_A	C1_06490C_A	0.392507	0.73979	1.07027	0.999481	0.174933	0.912487
orf19.6264	C1_06500W_A	C1_06500W_A	0.15885	0.498432	0.0222827	0.999481	-0.0100508	0.980493
orf19.6263	C1_06510C_A	C1_06510C_A	0.614804	0.110674	0.417393	0.999481	0.118446	0.820554
orf19.6260	C1_06530C_A	C1_06530C_A	0.89683	0.0322527	-0.0160009	0.999481	0.49426	0.284695
orf19.6259	C1_06540C_A	C1_06540C_A	0.940797	0.0578599	-0.0338482	0.999481	0.495189	0.388783
orf19.6255	C1_06560W_A	C1_06560W_A	-0.369987	0.12217	-0.0159806	0.999481	-0.324595	0.280777
orf19.6252	C1_06590C_A	C1_06590C_A	0.133467	0.399735	-0.0765447	0.999481	0.121279	0.560327
orf19.6250	C1_06600W_A	C1_06600W_A	0.0380717	0.852662	-0.0232237	0.999481	0.0241384	0.939754
orf19.6248	C1_06620C_A	C1_06620C_A	2.02282	0.0712037	0.869281	0.999481	1.64339	0.205946
orf19.6247	C1_06630W_A	C1_06630W_A	0.205811	0.48127	-0.188524	0.999481	0.172325	0.666009
orf19.6247.1	C1_06640C_A	C1_06640C_A	-0.176649	0.527437	0.11527	0.999481	-0.0892993	0.823987
orf19.6246	C1_06650W_A	C1_06650W_A	-0.630174	0.069028	-0.0759575	0.999481	-0.265683	0.515681
orf19.6245	C1_06660W_A	C1_06660W_A	-0.401232	0.0504234	-0.00449691	0.999481	-0.0713751	0.783611
orf19.6244	C1_06670W_A	C1_06670W_A	0.185058	0.488929	0.0661734	0.999481	-0.0692655	0.864575
orf19.6240	C1_06700W_A	C1_06700W_A	0.105561	0.589514	0.0922699	0.999481	0.108233	0.679407
orf19.6239	C1_06710W_A	C1_06710W_A	-0.0070364	0.98092	0.0351422	0.999481	-0.289422	0.321462
orf19.6238	C1_06720C_A	C1_06720C_A	0.102583	0.653106	-0.167755	0.999481	0.01163	0.976414
orf19.6235	C1_06750W_A	C1_06750W_A	1.17113	0.0698225	-0.0894042	0.999481	0.530623	0.503272
orf19.6233	C1_06770W_A	C1_06770W_A	0.837349	0.020819	0.162258	0.999481	0.376428	0.302491
orf19.6230	C1_06800W_A	C1_06800W_A	0.919795	0.0440125	0.0684668	0.999481	0.442173	0.384391
orf19.6227	C1_06820W_A	C1_06820W_A	0.906022	0.0964889	-0.220735	0.999481	0.684715	0.312239
snR44b	C1_06830W_A	C1_06830W_A	0.219011	0.800143	0.364919	0.999481	-0.135948	0.911283
orf19.6225.1	C1_06840C_A	C1_06840C_A	-1.05415	0.109326	0.223877	0.999481	-0.723546	0.359305
orf19.6222.1	C1_06870C_A	C1_06870C_A	-1.4282	0.0628126	-0.457286	0.999481	-0.0804183	0.943084
orf19.6220.4	C1_06890C_A	C1_06890C_A	-0.319694	0.255915	-0.0965373	0.999481	-0.0526913	0.905676
orf19.6220	C1_06910C_A	C1_06910C_A	0.877215	0.0166656	0.000594253	0.99972	0.393351	0.256504
orf19.6219	C1_06920C_A	C1_06920C_A	0.0473508	0.894911	0.106035	0.999481	-0.301758	0.456682
orf19.6211	C1_06970C_A	C1_06970C_A	-0.838249	0.0534768	-0.226084	0.999481	-0.65514	0.221262
orf19.6209	C1_06980C_A	C1_06980C_A	-0.556762	0.251052	0.151382	0.999481	-0.177995	0.787306
orf19.6205	C1_07010W_A	C1_07010W_A	0.897103	0.0626084	0.136086	0.999481	0.795313	0.190713
orf19.6200	C1_07040C_A	C1_07040C_A	-2.91367	0.0117631	-1.08758	0.999481	-1.85642	0.127357
orf19.6199	C1_07050C_A	C1_07050C_A	0.272118	0.228991	-0.193426	0.999481	0.00292041	0.99459
orf19.6198.1	C1_07060C_A	C1_07060C_A	-0.508096	0.0318665	-0.142253	0.999481	-0.0438438	0.88423
orf19.6196	C1_07080W_A	C1_07080W_A	-0.291733	0.698685	0.0380504	0.999481	-0.910093	0.352545
orf19.6195	C1_07090C_A	C1_07090C_A	0.587591	0.0199458	0.0708711	0.999481	0.325222	0.219822
orf19.6194	C1_07100C_A	C1_07100C_A	-1.51463	0.0184123	-0.267328	0.999481	-1.02576	0.152533
orf19.4455	C1_07130C_A	C1_07130C_A	0.749868	0.0582812	0.0307843	0.999481	0.43133	0.352353
orf19.4450.2	C1_07150W_A	C1_07150W_A	0.558326	0.152339	-0.0139546	0.999481	0.243824	0.631006
orf19.4450.1	C1_07160C_A	C1_07160C_A	-1.95178	0.0934005	0.0187533	0.999481	-2.33429	0.167587
orf19.4446	C1_07210C_A	C1_07210C_A	0.298961	0.134617	0.0944945	0.999481	0.0345657	0.909648
orf19.4445	C1_07220W_A	C1_07220W_A	-1.15998	0.0231245	0.0384802	0.999481	-0.380217	0.439867
orf19.4441	C1_07260C_A	C1_07260C_A	-0.280848	0.278174	-0.0365847	0.999481	-0.318029	0.352353
orf19.4439.1	C1_07280C_A	C1_07280C_A	-0.218264	0.421701	-0.209555	0.999481	0.00534628	0.990928
orf19.4437	C1_07340W_A	C1_07340W_A	-0.259615	0.253624	-0.178385	0.999481	0.126058	0.687077
orf19.4435	C1_07360W_A	C1_07360W_A	0.177825	0.368038	-0.0436594	0.999481	-0.0184198	0.958068
orf19.4430	C1_07390W_A	C1_07390W_A	0.361133	0.456272	0.147311	0.999481	-0.289222	0.661553
orf19.4428	C1_07400C_A	C1_07400C_A	-0.0225123	0.945814	0.0184025	0.999481	-0.061391	0.885362
orf19.4423	C1_07440W_A	C1_07440W_A	-0.136325	0.528221	-0.121523	0.999481	-0.024633	0.946376
snR42a	C1_07450W_A	C1_07450W_A	-1.15493	0.0706355	0.0799742	0.999481	-0.408896	0.559186
orf19.2798	C1_07470C_A	C1_07470C_A	0.143525	0.533721	0.27999	0.999481	0.078611	0.798701
orf19.2797	C1_07480C_A	C1_07480C_A	0.0859552	0.903537	0.238583	0.999481	-0.515841	0.516828
orf19.2796	C1_07490C_A	C1_07490C_A	0.408008	0.184397	-0.033174	0.999481	0.0670577	0.885362
orf19.2794	C1_07510W_A	C1_07510W_A	0.130052	0.551163	-0.0556558	0.999481	0.0798577	0.794667
orf19.2789	C1_07560W_A	C1_07560W_A	0.406412	0.252371	0.180515	0.999481	0.218264	0.632981
orf19.2788	C1_07570C_A	C1_07570C_A	0.366255	0.314821	0.113739	0.999481	0.203538	0.678015
orf19.2786	C1_07590C_A	C1_07590C_A	-0.160496	0.547573	-0.0665319	0.999481	-0.0357514	0.936211
orf19.2784	C1_07610C_A	C1_07610C_A	0.607247	0.104123	0.264558	0.999481	-0.154894	0.75749
orf19.2782	C1_07630W_A	C1_07630W_A	0.137418	0.689085	0.139915	0.999481	-0.546893	0.226312
orf19.2781	C1_07640C_A	C1_07640C_A	-0.00266966	0.997918	0.646857	0.999481	-0.314284	0.746282
orf19.2778	C1_07660W_A	C1_07660W_A	0.406921	0.604035	0.474576	0.999481	0.709697	0.426115
orf19.1229	C1_07690C_A	C1_07690C_A	0.195133	0.446131	-0.202626	0.999481	0.387631	0.257408
orf19.4713	C1_07780W_A	C1_07780W_A	-0.511782	0.0399955	-0.0874246	0.999481	-0.199091	0.468457
orf19.5049	C1_07790C_A	C1_07790C_A	1.41258	0.0195035	0.319251	0.999481	0.558548	0.336574
orf19.5051	C1_07810C_A	C1_07810C_A	0.258192	0.692425	0.31061	0.999481	0.109347	0.905876
orf19.5052	C1_07820W_A	C1_07820W_A	0.268652	0.258963	0.289434	0.999481	0.0899933	0.782077
orf19.5053	C1_07830C_A	C1_07830C_A	-1.11187	0.0120552	-0.197547	0.999481	-0.572501	0.174006
orf19.5054	C1_07840W_A	C1_07840W_A	-0.847906	0.076905	-0.18385	0.999481	-0.632927	0.280567
orf19.5056	C1_07850C_A	C1_07850C_A	0.31708	0.2002	0.0329775	0.999481	0.0260418	0.950773
orf19.5057	C1_07860W_A	C1_07860W_A	0.881984	0.0335943	0.160307	0.999481	0.262007	0.560327
orf19.5064.1	C1_07920W_A	C1_07920W_A	-0.193297	0.544665	0.175092	0.999481	-0.534026	0.22084
orf19.5066	C1_07950C_A	C1_07950C_A	1.08532	0.0288592	0.335348	0.999481	0.586024	0.256575
orf19.5067	C1_07960W_A	C1_07960W_A	1.63727	0.0238167	0.221894	0.999481	1.08255	0.18187
orf19.5069	C1_07980C_A	C1_07980C_A	-0.960474	0.539259	1.5141	0.999481	-2.23235	0.246589
orf19.5070	C1_07990C_A	C1_07990C_A	1.24482	0.0424084	0.507896	0.999481	0.190137	0.791501
orf19.5076.1	C1_08040W_A	C1_08040W_A	-0.66795	0.075401	0.17934	0.999481	-0.478236	0.270104
orf19.5077	C1_08050W_A	C1_08050W_A	-0.0751248	0.834947	0.0946797	0.999481	-0.678409	0.165888
orf19.5079.1	C1_08080C_A	C1_08080C_A	-0.258566	0.34178	0.0899864	0.999481	-0.726243	0.0972836
orf19.5085	C1_08110W_A	C1_08110W_A	0.60663	0.044225	-0.0424058	0.999481	0.412164	0.246589
orf19.5090	C1_08140W_A	C1_08140W_A	-0.143637	0.507867	0.000489109	0.99972	-0.117795	0.685961
orf19.5092	C1_08150C_A	C1_08150C_A	-0.112908	0.744114	0.0558081	0.999481	-0.206985	0.627844
orf19.5093	C1_08160W_A	C1_08160W_A	0.00994694	0.96327	-0.0623524	0.999481	0.123684	0.596709
orf19.5095	C1_08180C_A	C1_08180C_A	0.151709	0.419656	0.0224861	0.999481	0.00340368	0.990928
orf19.5103	C1_08240C_A	C1_08240C_A	-1.602	0.0148625	-0.749494	0.999481	-0.369726	0.521035
orf19.5114	C1_08340C_A	C1_08340C_A	-0.39487	0.238296	0.234197	0.999481	-0.226669	0.589328
orf19.5114.1	C1_08350C_A	C1_08350C_A	-1.1069	0.166704	-0.130549	0.999481	-1.73223	0.145117
orf19.384	C1_08390C_A	C1_08390C_A	0.0276025	0.894097	0.090591	0.999481	-0.179798	0.436118
orf19.389	C1_08440C_A	C1_08440C_A	0.184848	0.763355	-0.306652	0.999481	0.523854	0.481873
orf19.392	C1_08470W_A	C1_08470W_A	-1.0848	0.0120206	-0.0828495	0.999481	-0.357365	0.317455
orf19.394	C1_08490W_A	C1_08490W_A	-0.637715	0.0176076	-0.0334249	0.999481	-0.285006	0.270196
orf19.397	C1_08520C_A	C1_08520C_A	-0.135338	0.629865	0.0871594	0.999481	0.274962	0.428172
orf19.398	C1_08530W_A	C1_08530W_A	-0.306752	0.612355	-0.0151396	0.999481	-0.373456	0.632042
orf19.399	C1_08540C_A	C1_08540C_A	-0.0760545	0.8608	-0.149206	0.999481	-0.306463	0.542435
orf19.409	C1_08610C_A	C1_08610C_A	0.278899	0.621198	0.713821	0.999481	-0.331942	0.656196
orf19.4721	C1_08630W_A	C1_08630W_A	0.267724	0.388809	0.353877	0.999481	0.39681	0.317365
orf19.4724	C1_08660C_A	C1_08660C_A	0.101832	0.746437	-0.0375827	0.999481	0.257065	0.493896
orf19.4726	C1_08680C_A	C1_08680C_A	-0.320808	0.148996	-0.103499	0.999481	-0.0117466	0.974814
orf19.4727	C1_08690W_A	C1_08690W_A	0.0737878	0.847055	0.399614	0.999481	-0.0651503	0.901468
orf19.4728	C1_08700W_A	C1_08700W_A	0.0913169	0.715726	-0.182413	0.999481	0.202118	0.515681
orf19.4730	C1_08710W_A	C1_08710W_A	-0.0392903	0.907134	0.0560625	0.999481	0.113651	0.779609
orf19.4731	C1_08730W_A	C1_08730W_A	-0.316013	0.475487	-0.0270484	0.999481	0.763814	0.205673
orf19.4734	C1_08760W_A	C1_08760W_A	-0.954205	0.00949157	-0.378251	0.999481	-0.690791	0.0596306
orf19.4735	C1_08770W_A	C1_08770W_A	-0.238787	0.5103	0.0246374	0.999481	0.769842	0.128042
orf19.4736	C1_08780W_A	C1_08780W_A	-0.521556	0.106723	-0.0369666	0.999481	-0.856824	0.0883119
orf19.4738	C1_08800W_A	C1_08800W_A	-1.0404	0.0155292	-0.511816	0.999481	-0.206207	0.60463
orf19.4740	C1_08820C_A	C1_08820C_A	-0.135812	0.608642	-0.305191	0.999481	0.0492415	0.905616
orf19.4742	C1_08840W_A	C1_08840W_A	-0.102266	0.755368	-0.111115	0.999481	0.291153	0.450848
orf19.4744	C1_08860C_A	C1_08860C_A	0.0813275	0.690933	0.0525555	0.999481	0.0488436	0.869722
orf19.4748	C1_08890C_A	C1_08890C_A	0.151731	0.620405	0.0571741	0.999481	0.42838	0.256599
orf19.4749	C1_08900W_A	C1_08900W_A	-0.124944	0.902728	0.515237	0.999481	-0.164349	0.898622
orf19.4750	C1_08910C_A	C1_08910C_A	0.546803	0.0849726	0.202791	0.999481	0.500792	0.203563
orf19.4751	C1_08920W_A	C1_08920W_A	0.162354	0.574544	0.187369	0.999481	0.365101	0.327004
orf19.4751.1	C1_08930C_A	C1_08930C_A	-0.365744	0.152478	-0.0453922	0.999481	-0.610827	0.117934
snR190	C1_08960W_A	C1_08960W_A	0.626465	0.240941	0.530261	0.999481	0.554824	0.377091
orf19.4756	C1_09000W_A	C1_09000W_A	-0.399224	0.312193	0.110222	0.999481	0.340414	0.470837
orf19.4758	C1_09020W_A	C1_09020W_A	0.249784	0.414653	0.0967907	0.999481	-0.552946	0.202922
orf19.4763	C1_09060C_A	C1_09060C_A	-0.534185	0.221624	-0.0157075	0.999481	0.0978764	0.877253
orf19.4764	C1_09070W_A	C1_09070W_A	0.0787189	0.820802	0.022495	0.999481	-0.085291	0.857801
orf19.4768	C1_09110W_A	C1_09110W_A	-0.405847	0.27143	-0.0238142	0.999481	-0.402482	0.392917
orf19.4771	C1_09130W_A	C1_09130W_A	-0.304635	0.120959	-0.194828	0.999481	-0.558878	0.0747464
orf19.4779	C1_09210C_A	C1_09210C_A	0.299808	0.557336	0.210716	0.999481	-0.303215	0.65567
orf19.4780	C1_09220W_A	C1_09220W_A	-0.461331	0.218797	0.203159	0.999481	0.0668169	0.903232
orf19.4783	C1_09240C_A	C1_09240C_A	1.7339	0.069028	-0.664616	0.999481	-0.29041	0.855285
orf19.4787	C1_09280W_A	C1_09280W_A	0.813931	0.0647531	0.145866	0.999481	0.270851	0.606352
orf19.4791	C1_09310C_A	C1_09310C_A	-0.31546	0.4664	-0.135302	0.999481	-0.500818	0.38267
orf19.4792	C1_09320C_A	C1_09320C_A	0.326166	0.675057	-0.0578085	0.999481	0.16342	0.886498
orf19.4793	C1_09330W_A	C1_09330W_A	0.989442	0.0303411	0.166527	0.999481	0.424568	0.375868
orf19.4795	C1_09340C_A	C1_09340C_A	-0.430746	0.598372	0.0132337	0.999481	1.80443	0.0938848
orf19.4796	C1_09350W_A	C1_09350W_A	0.0400709	0.863021	0.0387238	0.999481	0.25945	0.339518
orf19.4798	C1_09360C_A	C1_09360C_A	0.155985	0.485226	0.125368	0.999481	0.00538123	0.989901
orf19.4801	C1_09390W_A	C1_09390W_A	1.01051	0.0552558	0.0176636	0.999481	0.684261	0.272365
orf19.4805	C1_09430W_A	C1_09430W_A	0.448776	0.213369	0.217448	0.999481	0.381483	0.392842
orf19.4807	C1_09440W_A	C1_09440W_A	-0.0428875	0.890417	0.235043	0.999481	-0.333374	0.337316
orf19.4811	C1_09470C_A	C1_09470C_A	0.0733849	0.733269	0.00935162	0.999481	0.106478	0.707503
orf19.4814	C1_09500W_A	C1_09500W_A	0.64452	0.464781	-0.297044	0.999481	-0.172277	0.909269
orf19.4816	C1_09520C_A	C1_09520C_A	-0.0554825	0.83236	-0.206739	0.999481	0.00373207	0.991561
orf19.4818	C1_09540W_A	C1_09540W_A	1.68892	0.0082699	-0.0782259	0.999481	0.530047	0.278863
orf19.4819	C1_09550W_A	C1_09550W_A	1.16897	0.0603383	0.0588529	0.999481	-0.00521626	0.996435
snR31a	C1_09560C_A	C1_09560C_A	0.58826	0.338887	0.353547	0.999481	0.664733	0.378133
orf19.4820	C1_09570W_A	C1_09570W_A	0.580401	0.0456443	0.0838443	0.999481	0.494026	0.178729
orf19.4824	C1_09610W_A	C1_09610W_A	-0.777247	0.155743	-0.531998	0.999481	0.494417	0.468338
orf19.4825	C1_09620C_A	C1_09620C_A	-0.108302	0.747575	0.0651328	0.999481	0.0327724	0.951079
orf19.4828	C1_09650W_A	C1_09650W_A	-1.69021	0.0250002	-0.193287	0.999481	-1.20774	0.174896
orf19.4830	C1_09670C_A	C1_09670C_A	-0.662487	0.031005	0.0345218	0.999481	-0.33764	0.300028
orf19.4835	C1_09710C_A	C1_09710C_A	0.715	0.0432536	-0.0544291	0.999481	0.387685	0.336231
orf19.4837.1	C1_09740C_A	C1_09740C_A	-0.582425	0.0791161	-0.158002	0.999481	-0.131278	0.757172
orf19.4839	C1_09750W_A	C1_09750W_A	0.230136	0.296438	0.196511	0.999481	0.134761	0.643041
orf19.4842	C1_09770W_A	C1_09770W_A	-0.0300446	0.972899	1.0584	0.999481	-1.89483	0.0835718
orf19.4843	C1_09780C_A	C1_09780C_A	0.473567	0.218726	0.0905402	0.999481	0.921481	0.113844
orf19.4844	C1_09790C_A	C1_09790C_A	1.03919	0.047454	-0.203562	0.999481	0.737877	0.241349
orf19.4846	C1_09810W_A	C1_09810W_A	-0.162356	0.61086	-0.20151	0.999481	0.230871	0.569177
orf19.4847	C1_09820C_A	C1_09820C_A	0.379242	0.466201	-0.287441	0.999481	-0.318875	0.678015
orf19.4849	C1_09840C_A	C1_09840C_A	1.18792	0.0275299	0.0363075	0.999481	0.515591	0.36209
orf19.4850	C1_09850C_A	C1_09850C_A	-0.445948	0.278407	-0.0412543	0.999481	-0.332676	0.534475
orf19.4857	C1_09910C_A	C1_09910C_A	0.589716	0.384144	0.340125	0.999481	0.598788	0.464394
orf19.4861	C1_09930W_A	C1_09930W_A	0.841714	0.477306	0.493564	0.999481	0.0915802	0.965107
orf19.4861.1	C1_09940W_A	C1_09940W_A	0.293816	0.638617	0.563672	0.999481	-0.720773	0.354499
orf19.4862	C1_09950C_A	C1_09950C_A	0.0192938	0.930223	0.359741	0.999481	-0.333605	0.200731
orf19.4864	C1_09980C_A	C1_09980C_A	-0.298205	0.180003	0.0161792	0.999481	-0.341466	0.24648
orf19.4872	C1_10050W_A	C1_10050W_A	-1.41919	0.608252	0.44368	0.999481	-0.679963	0.850892
orf19.4873	C1_10060C_A	C1_10060C_A	0.240479	0.750984	0.453826	0.999481	-0.0937126	0.934629
orf19.4875	C1_10080W_A	C1_10080W_A	-0.305069	0.379402	-0.204286	0.999481	0.422587	0.340334
orf19.4878	C1_10090C_A	C1_10090C_A	0.0842875	0.755368	-0.0250165	0.999481	-0.0855134	0.814598
orf19.4880	C1_10110W_A	C1_10110W_A	0.647221	0.0781912	-0.299067	0.999481	0.623721	0.202922
orf19.4882	C1_10120C_A	C1_10120C_A	-0.0196958	0.916077	-0.0236085	0.999481	0.0720828	0.753092
snR10a	C1_10130W_A	C1_10130W_A	-0.926979	0.066168	-0.656249	0.999481	0.00950533	0.990928
orf19.4883	C1_10140C_A	C1_10140C_A	-0.432097	0.429993	0.336705	0.999481	-0.88539	0.228725
orf19.4886	C1_10170W_A	C1_10170W_A	1.67129	0.2063	-0.506317	0.999481	0.25205	0.915561
orf19.4888	C1_10190W_A	C1_10190W_A	0.30905	0.216988	0.212909	0.999481	0.0124309	0.977187
orf19.4889	C1_10200C_A	C1_10200C_A	0.965472	0.0780809	-0.00202409	0.99972	0.668298	0.315697
orf19.4893	C1_10230C_A	C1_10230C_A	-0.465382	0.0897716	-0.016555	0.999481	-0.284628	0.388783
orf19.4894	C1_10240C_A	C1_10240C_A	-0.249838	0.8584	0.369546	0.999481	0.0804482	0.968647
orf19.4895	C1_10250C_A	C1_10250C_A	2.00766	0.0115739	0.941285	0.999481	0.889505	0.183496
orf19.4898	C1_10280C_A	C1_10280C_A	-0.148573	0.763794	-0.126299	0.999481	-0.367661	0.544199
orf19.4901	C1_10310W_A	C1_10310W_A	-1.27009	0.16099	0.0104596	0.999481	-1.52163	0.220412
orf19.4903	C1_10320W_A	C1_10320W_A	-0.711247	0.103704	0.173335	0.999481	-0.255433	0.62571
orf19.4904	C1_10330C_A	C1_10330C_A	0.364709	0.149895	0.0223564	0.999481	0.456442	0.190179
orf19.4905	C1_10340W_A	C1_10340W_A	0.163643	0.487985	0.0243806	0.999481	1.62701	0.000297487
orf19.4906	C1_10350C_A	C1_10350C_A	0.764533	0.0196499	0.225734	0.999481	0.0823087	0.815233
orf19.4907	C1_10360C_A	C1_10360C_A	0.701003	0.382054	-0.254976	0.999481	0.323617	0.779609
orf19.4911	C1_10410W_A	C1_10410W_A	0.18795	0.577688	-0.178355	0.999481	0.556094	0.218834
orf19.4912	C1_10420C_A	C1_10420C_A	-0.0374782	0.894715	0.0667814	0.999481	-0.245356	0.439866
orf19.985	C1_10440W_A	C1_10440W_A	1.05311	0.0626084	-0.11456	0.999481	0.772883	0.256504
orf19.988	C1_10460W_A	C1_10460W_A	-0.0472401	0.894435	0.233871	0.999481	-0.404794	0.317444
orf19.989	C1_10470W_A	C1_10470W_A	0.0468159	0.859478	0.0857647	0.999481	0.235479	0.441426
orf19.993	C1_10500W_A	C1_10500W_A	-0.379032	0.371063	-0.29627	0.999481	-0.507478	0.372984
orf19.994	C1_10510W_A	C1_10510W_A	0.158031	0.878127	0.0654154	0.999481	-0.415694	0.750583
orf19.996	C1_10520W_A	C1_10520W_A	-0.113907	0.854228	0.224476	0.999481	-0.855803	0.256504
orf19.998	C1_10540C_A	C1_10540C_A	-0.0800715	0.728336	-0.0238645	0.999481	-0.0858497	0.782428
orf19.1002	C1_10560C_A	C1_10560C_A	-0.657408	0.0251418	-0.255259	0.999481	-0.43832	0.197484
orf19.1005	C1_10570C_A	C1_10570C_A	0.450503	0.533958	-0.0913615	0.999481	0.285684	0.78301
orf19.1830	C1_10580C_A	C1_10580C_A	1.85436	0.0156165	0.509798	0.999481	0.984573	0.187502
snR62	C1_10590W_A	C1_10590W_A	0.865318	0.183948	0.326264	0.999481	0.937112	0.244432
orf19.1833	C1_10620W_A	C1_10620W_A	0.00355441	0.990884	0.0183838	0.999481	0.259075	0.441426
orf19.1834	C1_10630C_A	C1_10630C_A	0.350144	0.222289	-0.136517	0.999481	-0.00342428	0.99478
orf19.1840	C1_10680C_A	C1_10680C_A	-0.0071935	0.980899	0.092854	0.999481	0.121721	0.695851
orf19.2352	C1_10690W_A	C1_10690W_A	0.053565	0.819536	-0.0241037	0.999481	0.162151	0.551581
orf19.2350	C1_10710C_A	C1_10710C_A	-2.06739	0.0195035	-0.429101	0.999481	-0.661123	0.405178
orf19.2346	C1_10730W_A	C1_10730W_A	0.424454	0.628841	0.0397827	0.999481	-0.591111	0.610516
orf19.2343.1	C1_10750C_A	C1_10750C_A	-0.0220051	0.93953	-0.0799024	0.999481	0.116643	0.733538
orf19.2336	C1_10810W_A	C1_10810W_A	0.404652	0.501601	-0.633466	0.999481	-0.13966	0.892685
orf19.2335	C1_10820C_A	C1_10820C_A	-0.651652	0.0748122	-0.54003	0.999481	-0.0954434	0.850216
orf19.2333	C1_10840C_A	C1_10840C_A	-1.66516	0.0176457	-0.596546	0.999481	-0.724244	0.284695
orf19.2330	C1_10880W_A	C1_10880W_A	1.5113	0.0165641	-0.0309664	0.999481	0.749922	0.220989
orf19.2328	C1_10890C_A	C1_10890C_A	-0.503487	0.110316	-0.0978304	0.999481	-0.0901308	0.836801
orf19.2326	C1_10910C_A	C1_10910C_A	0.0850363	0.729954	-0.0459959	0.999481	0.179979	0.550278
orf19.2325	C1_10920W_A	C1_10920W_A	-0.229335	0.304969	-0.145897	0.999481	-0.0325653	0.9305
orf19.2320	C1_10950C_A	C1_10950C_A	1.17575	0.0200138	0.0359576	0.999481	0.646083	0.22084
orf19.2318.1	C1_10960W_A	C1_10960W_A	0.403902	0.0884729	0.0857072	0.999481	0.287097	0.316612
orf19.2319	C1_10970W_A	C1_10970W_A	0.921088	0.030363	0.0661915	0.999481	0.537078	0.254339
orf19.2317	C1_10980W_A	C1_10980W_A	0.874544	0.367434	0.492004	0.999481	-0.893192	0.492969
orf19.2314	C1_11000C_A	C1_11000C_A	0.81648	0.048386	0.133177	0.999481	0.33765	0.468489
orf19.2313	C1_11010C_A	C1_11010C_A	-0.282088	0.387632	0.0662025	0.999481	-0.472639	0.27616
orf19.2312	C1_11020W_A	C1_11020W_A	1.43371	0.0492613	-0.00836784	0.999481	0.554704	0.51951
orf19.2310	C1_11050W_A	C1_11050W_A	0.28925	0.55414	0.0416836	0.999481	-0.207798	0.766368
orf19.2308	C1_11080W_A	C1_11080W_A	-0.827853	0.101033	-0.428295	0.999481	-0.58698	0.350162
orf19.2307	C1_11090C_A	C1_11090C_A	0.508818	0.0749335	0.0927971	0.999481	0.149705	0.674891
orf19.2306	C1_11100W_A	C1_11100W_A	0.171897	0.664542	0.194745	0.999481	-0.362267	0.462118
orf19.2305	C1_11110C_A	C1_11110C_A	0.0824168	0.77108	-0.169269	0.999481	0.0989882	0.793549
orf19.2304	C1_11120C_A	C1_11120C_A	-0.250038	0.181918	-0.109677	0.999481	-0.227579	0.345334
orf19.2302	C1_11140W_A	C1_11140W_A	-0.136827	0.759346	0.628854	0.999481	0.057261	0.927956
orf19.2301	C1_11150W_A	C1_11150W_A	0.467866	0.399814	0.0589016	0.999481	-0.165074	0.843079
orf19.2299	C1_11160C_A	C1_11160C_A	-0.0193197	0.938899	-0.0974271	0.999481	0.168492	0.534399
snR64	C1_11180C_A	C1_11180C_A	-0.102236	0.906301	-0.126663	0.999481	0.988333	0.293255
orf19.2296	C1_11200W_A	C1_11200W_A	0.280071	0.551407	-0.0334259	0.999481	0.23912	0.714293
orf19.676	C1_11250W_A	C1_11250W_A	-0.0471224	0.89249	0.129759	0.999481	-0.0803294	0.857813
orf19.675.1	C1_11260C_A	C1_11260C_A	-0.893558	0.714198	0.184639	0.999481	-3.05733	0.375868
orf19.675	C1_11270W_A	C1_11270W_A	0.764348	0.221522	-0.24065	0.999481	0.247684	0.782363
orf19.674	C1_11280W_A	C1_11280W_A	0.222404	0.485634	-0.0869816	0.999481	0.209722	0.61936
orf19.673	C1_11290W_A	C1_11290W_A	-0.353255	0.541577	-0.123988	0.999481	-0.262598	0.743927
orf19.672	C1_11300C_A	C1_11300C_A	0.185526	0.330648	-0.0627813	0.999481	-0.0770989	0.781344
orf19.670.2	C1_11320C_A	C1_11320C_A	-0.92513	0.285479	1.55656	0.999481	-3.66491	0.0232837
orf19.666	C1_11370C_A	C1_11370C_A	0.791055	0.0227118	-0.174982	0.999481	0.330749	0.363569
orf19.664	C1_11390W_A	C1_11390W_A	0.193205	0.825562	0.0483195	0.999481	-0.332079	0.775807
orf19.8278	C1_11410C_A	C1_11410C_A	3.30232	0.0150571	0.636199	0.999481	1.76945	0.174993
orf19.660	C1_11430W_A	C1_11430W_A	1.09445	0.120752	0.142366	0.999481	0.60019	0.479753
orf19.1169	C1_11510C_A	C1_11510C_A	0.24585	0.658178	1.86713	0.136628	-1.48685	0.0565221
orf19.1167	C1_11530C_A	C1_11530C_A	2.61091	0.136913	-0.117506	0.999481	0.344972	0.907074
orf19.1163	C1_11560C_A	C1_11560C_A	0.39579	0.160175	-0.00461475	0.999481	0.319865	0.364929
orf19.1162.1	C1_11570W_A	C1_11570W_A	-0.237894	0.644704	-0.0869	0.999481	0.0633457	0.939754
orf19.1162	C1_11580W_A	C1_11580W_A	-0.580286	0.122055	-0.413439	0.999481	-0.294065	0.533125
orf19.1160	C1_11600W_A	C1_11600W_A	-0.267188	0.288285	0.0497071	0.999481	-0.12103	0.728303
orf19.1159	C1_11610C_A	C1_11610C_A	0.209599	0.795462	-0.426072	0.999481	0.72092	0.456682
orf19.1158	C1_11620W_A	C1_11620W_A	-0.0966553	0.863834	0.264713	0.999481	-0.247826	0.716563
orf19.1152	C1_11670W_A	C1_11670W_A	-1.02826	0.0216501	-0.172648	0.999481	-0.236241	0.609475
orf19.1150.1	C1_11680C_A	C1_11680C_A	1.00462	0.027964	0.194127	0.999481	0.415639	0.38219
orf19.1150	C1_11690W_A	C1_11690W_A	0.397274	0.326496	0.443513	0.999481	-0.369971	0.46823
orf19.1146	C1_11720W_A	C1_11720W_A	0.270971	0.507334	0.255745	0.999481	0.290074	0.560009
orf19.1144	C1_11730W_A	C1_11730W_A	-0.257769	0.243831	-0.104738	0.999481	0.0855402	0.7873
orf19.1143	C1_11740W_A	C1_11740W_A	0.183336	0.526389	-0.101344	0.999481	0.130356	0.748279
orf19.1140	C1_11760C_A	C1_11760C_A	-0.285642	0.342833	0.134015	0.999481	-0.301244	0.440564
orf19.1139	C1_11770C_A	C1_11770C_A	0.895892	0.0462209	0.0626012	0.999481	0.644161	0.228045
snR8a	C1_11780W_A	C1_11780W_A	0.617111	0.385049	0.441506	0.999481	0.205247	0.836468
orf19.1137	C1_11790W_A	C1_11790W_A	-0.238619	0.26824	0.00131413	0.99972	-0.219725	0.429695
orf19.1136	C1_11800C_A	C1_11800C_A	-0.67322	0.0369238	-0.15758	0.999481	-0.32593	0.352973
orf19.5282	C1_11850W_A	C1_11850W_A	-1.50912	0.118088	-0.532829	0.999481	-2.89321	0.0638516
orf19.5281	C1_11860W_A	C1_11860W_A	-0.229079	0.240601	-0.0378266	0.999481	0.0200835	0.953457
orf19.5279	C1_11880W_A	C1_11880W_A	-0.0362015	0.910237	0.0980919	0.999481	0.343591	0.342377
orf19.5278	C1_11890W_A	C1_11890W_A	-0.279162	0.699926	0.359305	0.999481	-1.0592	0.257027
orf19.5277	C1_11900C_A	C1_11900C_A	0.701665	0.0657931	0.0401883	0.999481	0.471047	0.29668
orf19.5276	C1_11910W_A	C1_11910W_A	0.376626	0.186141	-0.188329	0.999481	0.310877	0.393872
orf19.5275	C1_11920W_A	C1_11920W_A	-0.32638	0.229156	-0.0454477	0.999481	-0.191482	0.592198
orf19.5274	C1_11930W_A	C1_11930W_A	0.285191	0.231881	0.129605	0.999481	0.177058	0.567796
orf19.5271	C1_11940C_A	C1_11940C_A	0.881969	0.0393644	0.180526	0.999481	0.675704	0.186296
orf19.5270	C1_11950W_A	C1_11950W_A	-1.50518	0.197778	0.582208	0.999481	-2.5472	0.152533
orf19.5269.1	C1_11960C_A	C1_11960C_A	-0.500717	0.0268231	-0.123431	0.999481	-0.0726744	0.778223
orf19.5269	C1_11970C_A	C1_11970C_A	0.283454	0.292043	0.0603121	0.999481	-0.111926	0.774947
orf19.5267	C1_11990W_A	C1_11990W_A	-0.396259	0.242376	-0.480278	0.999481	0.981338	0.0750142
orf19.5266	C1_12000C_A	C1_12000C_A	0.11537	0.848985	-0.280676	0.999481	-0.60401	0.426198
orf19.5259	C1_12060C_A	C1_12060C_A	0.779369	0.16439	0.168218	0.999481	0.127201	0.880088
orf19.5258	C1_12070C_A	C1_12070C_A	0.885481	0.0833642	0.0655433	0.999481	0.211197	0.755677
orf19.5256	C1_12090C_A	C1_12090C_A	0.469342	0.645254	0.0292589	0.999481	-0.0620185	0.972142
orf19.5254	C1_12110C_A	C1_12110C_A	-0.717234	0.0361214	-0.323798	0.999481	-0.554487	0.194551
orf19.5253	C1_12120W_A	C1_12120W_A	-0.710516	0.131657	0.0883407	0.999481	-0.920839	0.174006
orf19.5250	C1_12140W_A	C1_12140W_A	1.3378	0.197778	-0.0189761	0.999481	-0.564812	0.72504
orf19.5249	C1_12150C_A	C1_12150C_A	-0.908164	0.0743148	0.25538	0.999481	-0.931782	0.165444
orf19.5247	C1_12170C_A	C1_12170C_A	-0.0604248	0.796919	-0.095476	0.999481	-0.0236414	0.949215
orf19.5246	C1_12180C_A	C1_12180C_A	0.134745	0.587214	-0.215013	0.999481	0.465138	0.187502
orf19.5239	C1_12240C_A	C1_12240C_A	0.500892	0.220629	0.0782203	0.999481	-0.32965	0.534399
orf19.5238	C1_12250C_A	C1_12250C_A	0.0282046	0.894306	0.0484147	0.999481	-0.330408	0.202427
orf19.5235	C1_12280C_A	C1_12280C_A	0.223105	0.505884	0.356141	0.999481	0.582905	0.192211
orf19.5229	C1_12350W_A	C1_12350W_A	0.899321	0.0131835	0.0831335	0.999481	0.517792	0.154507
orf19.5227	C1_12370W_A	C1_12370W_A	-0.67491	0.0981457	0.109046	0.999481	-0.636991	0.221509
orf19.5225	C1_12400C_A	C1_12400C_A	-0.508699	0.0652503	-0.242249	0.999481	-0.10662	0.766562
orf19.5221	C1_12430W_A	C1_12430W_A	-0.238268	0.27697	-0.163572	0.999481	-0.0421875	0.903232
orf19.5220	C1_12440W_A	C1_12440W_A	2.0083	0.0155292	0.10115	0.999481	0.910136	0.254339
orf19.69	C1_12470W_A	C1_12470W_A	0.956388	0.252523	0.169465	0.999481	1.53304	0.176184
orf19.68.2	C1_12480W_A	C1_12480W_A	0.127883	0.721489	-0.0389657	0.999481	0.511014	0.247256
orf19.3763	C1_12530C_A	C1_12530C_A	-0.397603	0.165157	0.145054	0.999481	-0.171598	0.628022
orf19.3762	C1_12540W_A	C1_12540W_A	-0.524678	0.0561812	-0.152662	0.999481	-0.117295	0.73042
orf19.3759	C1_12570C_A	C1_12570C_A	1.41329	0.0241096	0.0280785	0.999481	0.725425	0.268142
orf19.3758	C1_12580W_A	C1_12580W_A	-0.354334	0.0833896	0.187135	0.999481	-0.276978	0.267539
orf19.3755	C1_12610W_A	C1_12610W_A	0.230645	0.412248	-0.0456883	0.999481	0.553344	0.182897
orf19.6360	C1_12630C_A	C1_12630C_A	0.438461	0.25309	0.0578287	0.999481	0.468191	0.339138
orf19.6359	C1_12640W_A	C1_12640W_A	-0.265906	0.288285	-0.174579	0.999481	0.191141	0.548376
orf19.6358	C1_12650C_A	C1_12650C_A	-0.34772	0.219826	-0.167821	0.999481	-0.112325	0.780869
orf19.6357	C1_12660W_A	C1_12660W_A	0.035118	0.907134	-0.0738836	0.999481	0.361404	0.289623
orf19.6356	C1_12670C_A	C1_12670C_A	1.31968	0.0275299	0.141584	0.999481	0.797749	0.220895
orf19.6355	C1_12680W_A	C1_12680W_A	0.646963	0.072476	-0.0234511	0.999481	0.459874	0.293577
orf19.6354	C1_12690C_A	C1_12690C_A	-0.222335	0.455682	-0.092225	0.999481	-0.241365	0.533125
orf19.6353	C1_12700W_A	C1_12700W_A	-0.326594	0.430769	-0.255819	0.999481	-0.111278	0.861013
orf19.6351	C1_12710C_A	C1_12710C_A	-0.309675	0.12217	0.0319195	0.999481	-0.151068	0.535553
orf19.6348	C1_12740W_A	C1_12740W_A	-0.589153	0.0679948	0.0515507	0.999481	-0.488454	0.225586
orf19.6347	C1_12750C_A	C1_12750C_A	1.17348	0.0225216	0.0537267	0.999481	0.784854	0.179819
orf19.6346	C1_12760W_A	C1_12760W_A	0.15036	0.55647	-0.0586418	0.999481	0.30303	0.357597
orf19.6342	C1_12800W_A	C1_12800W_A	0.617042	0.12506	0.105237	0.999481	0.123515	0.825578
orf19.6341	C1_12810W_A	C1_12810W_A	0.330278	0.497768	0.227848	0.999481	-0.458249	0.468338
orf19.6340	C1_12820C_A	C1_12820C_A	0.304279	0.229848	0.0164018	0.999481	0.400388	0.241576
orf19.4913	C1_12830C_A	C1_12830C_A	0.0100248	0.977012	-0.00604003	0.999481	-0.0291053	0.948635
orf19.4914	C1_12840W_A	C1_12840W_A	-0.264873	0.37335	0.0176213	0.999481	-0.399045	0.307227
orf19.4916	C1_12860C_A	C1_12860C_A	-0.635091	0.104123	-0.0112172	0.999481	-0.477813	0.316131
orf19.4917	C1_12870C_A	C1_12870C_A	-0.36187	0.341227	-0.0974791	0.999481	-0.25062	0.617545
orf19.4918	C1_12880C_A	C1_12880C_A	-0.996964	0.0560736	0.180977	0.999481	-1.15921	0.110647
orf19.4921	C1_12900W_A	C1_12900W_A	-0.361481	0.23272	0.128233	0.999481	-0.353476	0.357059
orf19.4921.1	C1_12910W_A	C1_12910W_A	-0.0650136	0.926545	0.126031	0.999481	0.607383	0.430998
orf19.4922	C1_12920C_A	C1_12920C_A	-0.35073	0.101586	0.0744352	0.999481	0.0748714	0.788535
orf19.4923	C1_12930C_A	C1_12930C_A	0.147313	0.750202	0.00416678	0.999481	0.0157998	0.98427
orf19.4923.1	C1_12940C_A	C1_12940C_A	0.691813	0.308111	-0.0557616	0.999481	-0.276292	0.787306
orf19.4924	C1_12950W_A	C1_12950W_A	0.246657	0.223504	0.0404592	0.999481	0.052575	0.862287
snR41b	C1_12980W_A	C1_12980W_A	2.16992	0.0237393	1.20803	0.999481	1.5126	0.143106
snR41	C1_12990W_A	C1_12990W_A	0.151923	0.728336	0.307626	0.999481	0.556776	0.263375
snR70	C1_13000W_A	C1_13000W_A	-0.0728661	0.889186	0.276143	0.999481	0.475146	0.373194
orf19.4929	C1_13010W_A	C1_13010W_A	0.51672	0.0995031	0.243004	0.999481	0.221917	0.557265
orf19.4931	C1_13030C_A	C1_13030C_A	0.14049	0.592388	-0.047801	0.999481	0.23973	0.472211
snR87	C1_13040C_A	C1_13040C_A	1.21945	0.12733	0.542989	0.999481	1.34198	0.185533
orf19.4932	C1_13060C_A	C1_13060C_A	0.231302	0.434665	0.323519	0.999481	0.440022	0.266422
orf19.4936.1	C1_13100W_A	C1_13100W_A	3.41798	0.0363465	3.57748	0.544657	-1.18983	0.412688
orf19.4940	C1_13130C_A	C1_13130C_A	1.20795	0.0456443	0.331221	0.999481	1.1561	0.144072
orf19.4947	C1_13190W_A	C1_13190W_A	-0.654774	0.189194	-0.277326	0.999481	-0.72484	0.267516
orf19.4951	C1_13240W_A	C1_13240W_A	-0.286635	0.207286	-0.168204	0.999481	0.666007	0.0596306
orf19.4952	C1_13250W_A	C1_13250W_A	-0.0165091	0.973271	0.329232	0.999481	0.0590176	0.922498
orf19.4952.1	C1_13260W_A	C1_13260W_A	-0.527694	0.104497	-0.0397469	0.999481	-0.145142	0.737256
orf19.4953	C1_13270W_A	C1_13270W_A	-0.399582	0.444641	-0.13614	0.999481	-0.311973	0.662533
orf19.4954	C1_13280C_A	C1_13280C_A	0.268882	0.407684	0.179008	0.999481	0.417893	0.331121
orf19.4955	C1_13290W_A	C1_13290W_A	0.145936	0.851865	-0.0408693	0.999481	-0.103748	0.9305
orf19.4959	C1_13320C_A	C1_13320C_A	-0.343257	0.373687	0.0139001	0.999481	-0.0127265	0.986048
orf19.4960	C1_13330C_A	C1_13330C_A	0.112518	0.55586	-0.178679	0.999481	0.316712	0.221509
orf19.4963	C1_13370W_A	C1_13370W_A	0.947482	0.026188	0.106247	0.999481	0.46486	0.295515
orf19.4964	C1_13380W_A	C1_13380W_A	1.57193	0.0227118	0.353116	0.999481	0.950933	0.198118
orf19.4965	C1_13390W_A	C1_13390W_A	0.803906	0.0489339	0.214938	0.999481	0.216995	0.649024
orf19.4970	C1_13430C_A	C1_13430C_A	0.180602	0.915822	-0.208961	0.999481	-0.723867	0.74202
orf19.4981	C1_13490C_A	C1_13490C_A	0.170518	0.454069	0.132052	0.999481	0.0820246	0.794699
snR3a	C1_13500C_A	C1_13500C_A	0.192352	0.838954	0.595161	0.999481	-0.0959114	0.944291
orf19.4988	C1_13560W_A	C1_13560W_A	0.317987	0.337394	0.0478175	0.999481	0.251766	0.551433
orf19.4995	C1_13590W_A	C1_13590W_A	0.539003	0.323144	-0.236637	0.999481	0.604903	0.397247
orf19.4996	C1_13600W_A	C1_13600W_A	-0.115635	0.833957	-0.129764	0.999481	-0.148441	0.840774
orf19.5003	C1_13650C_A	C1_13650C_A	-0.357246	0.287668	0.112522	0.999481	-0.39623	0.366322
orf19.5006.1	C1_13690C_A	C1_13690C_A	-0.309694	0.230331	-0.127404	0.999481	-0.0211937	0.963596
orf19.5009	C1_13720W_A	C1_13720W_A	0.564078	0.0491143	-0.141914	0.999481	0.492667	0.185334
orf19.5012	C1_13750C_A	C1_13750C_A	1.22212	0.0175052	0.5817	0.999481	0.43009	0.348399
orf19.5014	C1_13770C_A	C1_13770C_A	-0.236619	0.422482	0.0567966	0.999481	-0.124691	0.759192
orf19.5016	C1_13790C_A	C1_13790C_A	-0.280558	0.171025	-0.0678874	0.999481	-0.12674	0.632561
orf19.5019	C1_13810W_A	C1_13810W_A	-0.66724	0.0616405	-0.443326	0.999481	-0.300845	0.470837
orf19.5020	C1_13820C_A	C1_13820C_A	2.27891	0.0246898	0.48685	0.999481	1.34538	0.203956
orf19.5022	C1_13840W_A	C1_13840W_A	-0.297062	0.344275	0.120277	0.999481	0.0287325	0.959264
orf19.5026	C1_13880C_A	C1_13880C_A	0.710718	0.0545154	0.425344	0.999481	-0.035795	0.949595
orf19.5033	C1_13950C_A	C1_13950C_A	-0.529871	0.492712	0.235978	0.999481	0.431505	0.635389
orf19.7210	C1_14030W_A	C1_14030W_A	0.339659	0.645018	-0.244586	0.999481	0.0225724	0.987051
orf19.7212	C1_14040W_A	C1_14040W_A	-0.606326	0.145485	-0.379278	0.999481	-0.395776	0.454463
orf19.7213	C1_14050C_A	C1_14050C_A	0.182933	0.405673	-0.145298	0.999481	0.349722	0.243691
orf19.7214	C1_14060W_A	C1_14060W_A	-0.49301	0.285562	-0.156203	0.999481	0.450137	0.451132
orf19.7215	C1_14080W_A	C1_14080W_A	0.66536	0.0406511	0.0443973	0.999481	0.56808	0.171511
orf19.7215.3	C1_14090W_A	C1_14090W_A	0.135932	0.753786	0.216186	0.999481	0.291421	0.585463
orf19.7223	C1_14160W_A	C1_14160W_A	0.635973	0.0706355	-0.0870753	0.999481	0.311487	0.456682
orf19.7224	C1_14170W_A	C1_14170W_A	0.0908389	0.580986	-0.0246323	0.999481	0.108409	0.614191
orf19.7225	C1_14180W_A	C1_14180W_A	-0.153798	0.696562	0.101265	0.999481	-0.646459	0.220837
orf19.7227	C1_14190C_A	C1_14190C_A	-3.68374	0.0115739	-0.948751	0.999481	-0.373301	0.722796
orf19.7228	C1_14200W_A	C1_14200W_A	-0.860705	0.0130893	-0.139621	0.999481	-0.22393	0.442862
orf19.7234	C1_14240W_A	C1_14240W_A	-0.0114341	0.961827	-0.0772102	0.999481	0.122813	0.63748
orf19.7235	C1_14250C_A	C1_14250C_A	-0.177139	0.530593	-0.00821004	0.999481	-0.253883	0.482758
orf19.7237	C1_14270W_A	C1_14270W_A	-0.196022	0.378823	-0.148034	0.999481	0.0506662	0.882061
orf19.7243	C1_14310W_A	C1_14310W_A	-0.516224	0.0284825	-0.17376	0.999481	-0.361935	0.192211
orf19.7244	C1_14320C_A	C1_14320C_A	-0.898926	0.0205441	-0.350252	0.999481	-0.157778	0.703589
orf19.7245	C1_14330W_A	C1_14330W_A	0.10259	0.7895	0.200096	0.999481	0.088192	0.864526
orf19.7250	C1_14350W_A	C1_14350W_A	-0.617788	0.106813	-0.305594	0.999481	-0.444811	0.3554
orf19.7254	C1_14380C_A	C1_14380C_A	1.13438	0.0593195	-0.0301033	0.999481	0.528915	0.451879
orf19.7256	C1_14410W_A	C1_14410W_A	-0.240414	0.229559	-0.103874	0.999481	-0.0100091	0.977308
orf19.7260	C1_14430C_A	C1_14430C_A	-0.523199	0.0399955	-0.234862	0.999481	-0.0480157	0.885362
orf19.7263	C1_14450C_A	C1_14450C_A	0.401426	0.171025	-0.107009	0.999481	0.093216	0.823195
orf19.7264	C1_14460W_A	C1_14460W_A	0.308056	0.357382	-0.0467092	0.999481	-0.0941898	0.850892
orf19.7265	C1_14470W_A	C1_14470W_A	-0.192791	0.31803	-0.181614	0.999481	-0.115241	0.6628
orf19.7266	C1_14480W_A	C1_14480W_A	-0.394032	0.162517	-0.25339	0.999481	-0.192246	0.602506
orf19.7269	C1_14500C_A	C1_14500C_A	-0.151751	0.56404	-0.137063	0.999481	-0.268021	0.428172
orf19.7270	C1_14520W_A	C1_14520W_A	-0.506805	0.0788293	-0.103348	0.999481	-0.138513	0.712956
orf19.7271	C1_14530W_A	C1_14530W_A	-0.442749	0.0896853	0.0377328	0.999481	-0.111422	0.743615
orf19.7272	C1_14550C_A	C1_14550C_A	-0.170202	0.562246	0.15968	0.999481	-0.0658431	0.878131
orf19.7274	C1_14560C_A	C1_14560C_A	-0.0322201	0.957402	-0.0386456	0.999481	-0.172327	0.806607
orf19.7277	C1_14580C_A	C1_14580C_A	-1.18715	0.25672	-0.231684	0.999481	-1.69901	0.251737
orf19.7278	C1_14630C_A	C1_14630C_A	-1.00841	0.207563	-0.933921	0.999481	0.770163	0.44143
orf19.1917	C2_00060C_A	C2_00060C_A	-0.135975	0.471902	-0.0928913	0.999481	-0.0138619	0.967874
orf19.1913	C2_00090W_A	C2_00090W_A	0.218197	0.556359	-0.174575	0.999481	0.344623	0.466266
orf19.1910	C2_00110W_A	C2_00110W_A	-0.18921	0.483933	-0.254923	0.999481	-0.0434199	0.922417
orf19.2115	C2_00170C_A	C2_00170C_A	0.71465	0.0351092	0.136975	0.999481	0.147289	0.713414
orf19.2114	C2_00180C_A	C2_00180C_A	-0.509867	0.165651	0.0559172	0.999481	-0.602235	0.220412
orf19.2113	C2_00190C_A	C2_00190C_A	0.129087	0.550469	-0.04634	0.999481	-0.0920825	0.764124
orf19.2112	C2_00200W_A	C2_00200W_A	0.116257	0.620964	-0.139289	0.999481	-0.0510073	0.886241
orf19.2111	C2_00220C_A	C2_00220C_A	0.372316	0.141638	0.0274124	0.999481	0.0288521	0.945319
orf19.2110	C2_00230W_A	C2_00230W_A	0.0917995	0.650307	-0.127509	0.999481	0.184962	0.465109
orf19.2106	C2_00270C_A	C2_00270C_A	-0.933202	0.0128285	-0.0215297	0.999481	-0.33739	0.278635
orf19.2105	C2_00280C_A	C2_00280C_A	-0.12816	0.639878	0.210317	0.999481	-0.0687365	0.85673
orf19.2104	C2_00290W_A	C2_00290W_A	0.227443	0.644704	0.303258	0.999481	-0.579308	0.354944
orf19.2103	C2_00310W_A	C2_00310W_A	0.296004	0.666146	0.00431456	0.999657	-0.191455	0.847961
orf19.2101	C2_00320W_A	C2_00320W_A	-0.221947	0.411275	0.00432889	0.999481	-0.0757889	0.850216
orf19.2097	C2_00350W_A	C2_00350W_A	0.110312	0.68724	0.0689157	0.999481	-0.428682	0.233513
orf19.2095	C2_00360C_A	C2_00360C_A	-0.0832296	0.659005	0.0268667	0.999481	-0.585204	0.0541399
orf19.2092	C2_00390C_A	C2_00390C_A	0.0301913	0.962569	-0.30434	0.999481	0.0395967	0.967874
orf19.2091	C2_00400C_A	C2_00400C_A	0.0610167	0.847055	0.0454391	0.999481	-0.655896	0.136183
orf19.2090	C2_00410C_A	C2_00410C_A	1.45165	0.0183297	-0.116566	0.999481	0.937554	0.168351
orf19.2089	C2_00420W_A	C2_00420W_A	-0.669772	0.0616411	-0.0515236	0.999481	-0.652229	0.174993
orf19.2078	C2_00490W_A	C2_00490W_A	-1.11755	0.0130893	-0.141316	0.999481	-0.549678	0.198118
orf19.2076	C2_00510W_A	C2_00510W_A	-1.91411	0.0300461	-0.92434	0.999481	-0.460967	0.628933
orf19.2073	C2_00540W_A	C2_00540W_A	0.00982246	0.988282	-0.174138	0.999481	-0.240684	0.761934
orf19.2072	C2_00550W_A	C2_00550W_A	-1.23567	0.205739	-0.170232	0.999481	-1.25451	0.330746
orf19.2070	C2_00570W_A	C2_00570W_A	0.0706132	0.781761	-0.087172	0.999481	0.151771	0.627787
orf19.2068	C2_00590W_A	C2_00590W_A	-0.380636	0.141673	-0.0890894	0.999481	-0.342828	0.299669
orf19.2067	C2_00600C_A	C2_00600C_A	0.343728	0.519424	0.175487	0.999481	-1.29273	0.127719
orf19.2066	C2_00620C_A	C2_00620C_A	0.904842	0.0214723	0.220306	0.999481	0.561925	0.190713
orf19.2065	C2_00630C_A	C2_00630C_A	0.00456592	0.993832	-0.178137	0.999481	0.378336	0.552118
orf19.2064	C2_00640W_A	C2_00640W_A	-0.174618	0.766609	0.20233	0.999481	-0.692342	0.340197
orf19.2063	C2_00650W_A	C2_00650W_A	-0.242976	0.233284	-0.0464062	0.999481	-0.191827	0.465519
orf19.2059	C2_00690W_A	C2_00690W_A	-0.221767	0.679256	-0.163488	0.999481	1.58351	0.038448
orf19.2057	C2_00700W_A	C2_00700W_A	0.635709	0.187927	0.443426	0.999481	-0.0421139	0.960408
orf19.2051	C2_00730C_A	C2_00730C_A	0.78522	0.03911	-0.0866161	0.999481	0.287834	0.494909
orf19.2050	C2_00740C_A	C2_00740C_A	-0.830488	0.0566077	-0.141668	0.999481	-0.444423	0.38106
orf19.2049	C2_00750W_A	C2_00750W_A	0.399886	0.570338	0.0933441	0.999481	0.049284	0.968647
orf19.2048	C2_00760C_A	C2_00760C_A	-2.38505	0.0746382	-0.070695	0.999481	-2.6497	0.167587
orf19.2047	C2_00770W_A	C2_00770W_A	-1.56164	0.0183297	-0.549695	0.999481	-0.376433	0.542435
orf19.2045	C2_00790C_A	C2_00790C_A	0.833802	0.0370082	0.0555133	0.999481	0.55155	0.228045
orf19.2043	C2_00810C_A	C2_00810C_A	0.330971	0.271964	-0.0839901	0.999481	0.239869	0.538447
orf19.2042	C2_00820W_A	C2_00820W_A	0.510247	0.0369238	0.106393	0.999481	0.263551	0.323048
orf19.2041	C2_00830C_A	C2_00830C_A	0.173422	0.486437	-0.206102	0.999481	0.357225	0.278635
orf19.2040	C2_00840W_A	C2_00840W_A	0.311502	0.151209	-0.133307	0.999481	0.254382	0.355502
orf19.2038	C2_00860C_A	C2_00860C_A	1.33617	0.0804744	0.312232	0.999481	0.0870381	0.944291
orf19.2037	C2_00870W_A	C2_00870W_A	-0.208616	0.32143	-0.166747	0.999481	0.171042	0.529041
orf19.2036	C2_00880W_A	C2_00880W_A	-0.234698	0.267009	0.020064	0.999481	-0.184208	0.498326
orf19.2035	C2_00890W_A	C2_00890W_A	-0.172363	0.802654	0.106462	0.999481	0.0445502	0.967874
orf19.2032	C2_00920W_A	C2_00920W_A	-0.464994	0.466317	0.213329	0.999481	-1.24844	0.187502
orf19.2030	C2_00940W_A	C2_00940W_A	-0.270458	0.720761	0.191978	0.999481	-0.554366	0.549408
orf19.2019	C2_01030W_A	C2_01030W_A	-0.00831133	0.980416	0.0645445	0.999481	0.471223	0.191957
orf19.2018.1	C2_01040W_A	C2_01040W_A	-0.896384	0.0478183	-0.0873598	0.999481	-0.321555	0.515681
orf19.2018.2	C2_01050W_A	C2_01050W_A	1.54219	0.227944	0.329587	0.999481	0.201051	0.925424
orf19.2018	C2_01060C_A	C2_01060C_A	1.55645	0.0380818	0.271657	0.999481	0.916093	0.265549
orf19.2017	C2_01070W_A	C2_01070W_A	0.358782	0.185561	0.0253388	0.999481	0.204487	0.551581
orf19.2008	C2_01160W_A	C2_01160W_A	0.455663	0.0838735	0.146478	0.999481	0.0640844	0.862572
orf19.2007	C2_01170C_A	C2_01170C_A	0.0524749	0.831987	0.157899	0.999481	-0.324748	0.273167
orf19.2006	C2_01190C_A	C2_01190C_A	0.234533	0.59151	0.392378	0.999481	-0.250804	0.650463
orf19.2002	C2_01220W_A	C2_01220W_A	0.242845	0.262256	-0.0473141	0.999481	0.280513	0.327265
orf19.2001	C2_01230W_A	C2_01230W_A	-0.0158677	0.961181	-0.0601537	0.999481	-0.0588601	0.88467
orf19.2000	C2_01240C_A	C2_01240C_A	0.500548	0.0780025	-0.0339199	0.999481	0.130941	0.726358
orf19.1999	C2_01250W_A	C2_01250W_A	-1.00106	0.0256548	-0.474503	0.999481	-0.597649	0.229931
orf19.1998	C2_01260W_A	C2_01260W_A	-0.28891	0.121315	-0.112539	0.999481	-0.198704	0.388098
orf19.1994	C2_01310W_A	C2_01310W_A	0.481264	0.0333702	0.225742	0.999481	0.0903369	0.729534
orf19.1993	C2_01320W_A	C2_01320W_A	0.420942	0.319824	0.0822361	0.999481	-0.0471224	0.949215
orf19.1991	C2_01340W_A	C2_01340W_A	0.278105	0.162161	0.0436704	0.999481	0.135176	0.600596
orf19.1441	C2_01370C_A	C2_01370C_A	0.375622	0.164803	-0.0160871	0.999481	0.485504	0.198118
orf19.1444	C2_01390W_A	C2_01390W_A	-0.0831339	0.689738	0.0869678	0.999481	-0.1589	0.536981
orf19.1447	C2_01420C_A	C2_01420C_A	0.481607	0.253222	-0.163125	0.999481	0.249791	0.667931
orf19.1448.1	C2_01440C_A	C2_01440C_A	-0.203769	0.419656	-0.016665	0.999481	0.0755535	0.83465
orf19.1449	C2_01450C_A	C2_01450C_A	0.836125	0.354788	0.58973	0.999481	0.0913385	0.950773
orf19.1457	C2_01490C_A	C2_01490C_A	0.204323	0.267084	0.0133068	0.999481	0.0262967	0.931765
orf19.1456	C2_01500W_A	C2_01500W_A	0.442598	0.678261	-0.0932324	0.999481	-0.05945	0.974003
orf19.1458	C2_01510C_A	C2_01510C_A	0.409394	0.235779	-0.180312	0.999481	0.649187	0.190179
orf19.1460	C2_01530C_A	C2_01530C_A	-0.114615	0.650434	-0.0952104	0.999481	0.0538726	0.886241
orf19.1461	C2_01540W_A	C2_01540W_A	-0.112617	0.806915	-0.00136572	0.99972	-0.498986	0.372984
orf19.1465	C2_01570W_A	C2_01570W_A	-0.210806	0.443956	-0.123016	0.999481	-0.109706	0.781344
orf19.1473	C2_01630W_A	C2_01630W_A	0.294978	0.753648	0.221141	0.999481	0.26525	0.823987
orf19.1476	C2_01650W_A	C2_01650W_A	-0.675781	0.22021	0.569601	0.999481	-1.88151	0.0437678
orf19.1477	C2_01660C_A	C2_01660C_A	-0.889286	0.0152892	0.199363	0.999481	-1.45294	0.00262078
orf19.1479	C2_01680C_A	C2_01680C_A	-0.0673785	0.718537	-0.00748841	0.999481	-0.228511	0.32939
orf19.1480	C2_01690W_A	C2_01690W_A	-0.0144564	0.967572	0.15826	0.999481	-0.665051	0.127719
orf19.1483	C2_01720C_A	C2_01720C_A	-0.058515	0.793763	0.0449681	0.999481	0.0811088	0.779752
orf19.1484	C2_01730W_A	C2_01730W_A	-0.0730179	0.878584	-0.172305	0.999481	0.184328	0.755677
orf19.1485	C2_01740C_A	C2_01740C_A	-0.155386	0.624132	0.277944	0.999481	0.309324	0.430177
orf19.1486	C2_01750C_A	C2_01750C_A	0.433802	0.515343	0.159428	0.999481	-0.565027	0.519108
orf19.1488	C2_01760C_A	C2_01760C_A	0.459696	0.210406	0.241569	0.999481	0.167105	0.73434
orf19.1490.1	C2_01800W_A	C2_01800W_A	0.228736	0.676108	-0.344497	0.999481	0.0747581	0.936017
orf19.1491	C2_01820C_A	C2_01820C_A	0.341828	0.121913	-0.0263518	0.999481	0.270066	0.327772
orf19.1495	C2_01860C_A	C2_01860C_A	0.0600288	0.840517	0.145191	0.999481	-0.0360856	0.935902
orf19.1496	C2_01870C_A	C2_01870C_A	0.404197	0.220303	-0.0883878	0.999481	0.390389	0.359305
orf19.1500	C2_01900C_A	C2_01900C_A	-0.590719	0.0216501	0.0454479	0.999481	-0.135527	0.601455
orf19.1502	C2_01910W_A	C2_01910W_A	-0.48352	0.10857	0.0475181	0.999481	-0.0683581	0.870347
orf19.1504	C2_01920C_A	C2_01920C_A	-0.279492	0.532638	-0.147099	0.999481	0.0725794	0.919465
orf19.1505	C2_01930C_A	C2_01930C_A	0.117527	0.626227	0.0958467	0.999481	-0.0802266	0.810439
orf19.1514	C2_02000W_A	C2_02000W_A	-0.240167	0.20178	-0.111138	0.999481	0.062643	0.814598
orf19.1516	C2_02020W_A	C2_02020W_A	0.135163	0.787478	0.0412823	0.999481	-0.337905	0.579675
orf19.1519	C2_02040W_A	C2_02040W_A	0.184179	0.411275	-0.0364571	0.999481	-0.0897897	0.782428
orf19.1522	C2_02050C_A	C2_02050C_A	0.20571	0.701074	-0.00362344	0.999597	0.580263	0.380211
snR48	C2_02080W_A	C2_02080W_A	0.708552	0.281672	0.310109	0.999481	0.758435	0.346097
orf19.1525	C2_02090W_A	C2_02090W_A	0.30937	0.136716	0.283926	0.999481	0.127078	0.627579
orf19.1527	C2_02110C_A	C2_02110C_A	0.417703	0.312263	0.108116	0.999481	0.00475003	0.99478
orf19.1528	C2_02120W_A	C2_02120W_A	0.817127	0.0201612	0.257674	0.999481	0.645364	0.116666
orf19.1531	C2_02150C_A	C2_02150C_A	0.647145	0.01908	0.062342	0.999481	0.327481	0.241505
orf19.1533	C2_02170W_A	C2_02170W_A	0.630318	0.0428792	0.026263	0.999481	0.420817	0.246589
orf19.1534	C2_02180W_A	C2_02180W_A	-0.616205	0.0349432	-0.16326	0.999481	-0.184808	0.557979
orf19.1535	C2_02190C_A	C2_02190C_A	-0.509832	0.0714283	-0.211174	0.999481	-0.217875	0.516785
orf19.1536	C2_02200W_A	C2_02200W_A	0.0698011	0.837409	-0.0096512	0.999481	0.440301	0.278635
orf19.1539	C2_02220C_A	C2_02220C_A	0.579773	0.386043	0.080292	0.999481	0.48075	0.579675
orf19.1541	C2_02230C_A	C2_02230C_A	0.866738	0.399337	0.863449	0.999481	-1.1441	0.39206
orf19.1544	C2_02260W_A	C2_02260W_A	-0.632131	0.0306352	-0.145502	0.999481	-0.147405	0.649299
orf19.1545	C2_02270C_A	C2_02270C_A	0.0591213	0.863281	0.191637	0.999481	0.223375	0.570341
orf19.1546	C2_02280W_A	C2_02280W_A	-0.291612	0.44238	0.566466	0.999481	-0.136091	0.796669
orf19.1547	C2_02290C_A	C2_02290C_A	0.000571005	0.998438	0.0438239	0.999481	-0.152201	0.71023
orf19.1548	C2_02300W_A	C2_02300W_A	-0.190181	0.464781	0.0128557	0.999481	-0.0140034	0.974625
orf19.1549	C2_02310W_A	C2_02310W_A	0.0133268	0.97467	0.165106	0.999481	-0.57051	0.204703
orf19.1551	C2_02330W_A	C2_02330W_A	-0.414601	0.461157	-0.0358532	0.999481	-0.146947	0.860955
orf19.1557	C2_02360C_A	C2_02360C_A	-0.456664	0.199456	0.0859608	0.999481	-0.3999	0.36655
orf19.1562	C2_02390W_A	C2_02390W_A	-0.437096	0.292337	-0.0743206	0.999481	-0.225352	0.692284
orf19.1564	C2_02410W_A	C2_02410W_A	0.213331	0.446131	0.0744397	0.999481	-0.00582868	0.990928
orf19.1565	C2_02420C_A	C2_02420C_A	-0.184234	0.629041	-0.287481	0.999481	0.0560564	0.928567
orf19.1567	C2_02440W_A	C2_02440W_A	-0.1739	0.390468	0.118075	0.999481	-0.0981868	0.728131
orf19.1573	C2_02490C_A	C2_02490C_A	0.421888	0.106723	-0.0168986	0.999481	0.320153	0.327772
orf19.1574	C2_02500W_A	C2_02500W_A	-0.222618	0.345331	0.024936	0.999481	-0.363703	0.254339
orf19.1576	C2_02520W_A	C2_02520W_A	0.371708	0.259317	0.0388786	0.999481	-0.230508	0.602647
orf19.1578	C2_02540W_A	C2_02540W_A	0.443698	0.170027	0.189847	0.999481	0.449403	0.284811
orf19.1580	C2_02550C_A	C2_02550C_A	2.28414	0.0971734	0.379675	0.999481	-1.1119	0.567405
orf19.1582	C2_02570W_A	C2_02570W_A	0.238627	0.819233	-0.426318	0.999481	-0.248924	0.872416
orf19.1584	C2_02580W_A	C2_02580W_A	-0.235033	0.56497	-0.0398689	0.999481	0.553962	0.270614
orf19.1588	C2_02620W_A	C2_02620W_A	-0.556862	0.14537	-0.303358	0.999481	0.612212	0.221262
orf19.1589	C2_02630W_A	C2_02630W_A	1.12574	0.0352865	0.193431	0.999481	0.75271	0.213805
orf19.1589.1	C2_02640C_A	C2_02640C_A	0.717453	0.342668	-0.56679	0.999481	1.11151	0.285384
orf19.5841	C2_02660W_A	C2_02660W_A	0.00452859	0.992263	0.0380199	0.999481	-0.0546405	0.935786
orf19.5840	C2_02670C_A	C2_02670C_A	-0.348541	0.290483	0.00641023	0.999481	-0.10108	0.827784
orf19.5837	C2_02700C_A	C2_02700C_A	-0.379428	0.0905652	-0.0430382	0.999481	-0.136019	0.616273
orf19.5835	C2_02710C_A	C2_02710C_A	0.562105	0.0704156	-0.0210669	0.999481	0.447166	0.246294
orf19.5834	C2_02720W_A	C2_02720W_A	0.320565	0.191777	-0.0139568	0.999481	0.306842	0.336398
orf19.5833	C2_02730W_A	C2_02730W_A	0.501544	0.29365	0.0603803	0.999481	-0.190087	0.78301
orf19.5831	C2_02750C_A	C2_02750C_A	0.23098	0.783958	-0.202559	0.999481	-0.918756	0.406625
orf19.5828	C2_02770W_A	C2_02770W_A	0.00420887	0.984946	-0.0583734	0.999481	0.0252885	0.926773
orf19.5826	C2_02790C_A	C2_02790C_A	1.75976	0.0794778	1.33559	0.999481	-0.333252	0.788605
orf19.5825.1	C2_02800W_A	C2_02800W_A	-0.236671	0.202734	-0.0383625	0.999481	-0.0619964	0.813492
orf19.5824	C2_02820C_A	C2_02820C_A	0.915858	0.0159885	0.0384522	0.999481	0.41034	0.253131
orf19.5821	C2_02840C_A	C2_02840C_A	-0.186249	0.450591	-0.258151	0.999481	-0.171637	0.609102
orf19.5817	C2_02870W_A	C2_02870W_A	-0.332193	0.091233	-0.099537	0.999481	-0.090404	0.726358
orf19.5814	C2_02900W_A	C2_02900W_A	-0.0273302	0.933666	0.10869	0.999481	-0.0152947	0.974003
orf19.5814.1	C2_02910W_A	C2_02910W_A	1.28776	0.076905	0.609926	0.999481	0.475513	0.566578
orf19.5813	C2_02920W_A	C2_02920W_A	-0.034812	0.959529	-0.0747671	0.999481	-0.362318	0.628022
orf19.5812	C2_02930C_A	C2_02930C_A	-0.817855	0.0611845	-0.638135	0.999481	0.133103	0.814598
orf19.5809	C2_02950W_A	C2_02950W_A	0.650933	0.1953	-0.274926	0.999481	0.661092	0.31873
orf19.5808	C2_02960C_A	C2_02960C_A	0.829083	0.024354	0.00250166	0.999481	0.588683	0.171511
orf19.5802	C2_03000C_A	C2_03000C_A	1.1266	0.0464821	-0.0190373	0.999481	0.641918	0.323141
orf19.5799	C2_03020C_A	C2_03020C_A	0.419732	0.116133	0.142722	0.999481	0.500404	0.179819
orf19.5785	C2_03110W_A	C2_03110W_A	0.731345	0.218341	-0.483307	0.999481	1.38699	0.128042
orf19.5783	C2_03130W_A	C2_03130W_A	0.445264	0.127172	-0.154414	0.999481	0.371375	0.315846
orf19.5782	C2_03140C_A	C2_03140C_A	-0.753884	0.0207701	-0.0837295	0.999481	-0.0983053	0.783618
orf19.5780	C2_03150C_A	C2_03150C_A	0.0399475	0.91444	-0.0703452	0.999481	0.151862	0.733538
orf19.5777	C2_03170W_A	C2_03170W_A	-0.59131	0.0915126	0.417363	0.999481	0.018395	0.97065
orf19.909.1	C2_03210W_A	C2_03210W_A	-0.371028	0.539091	0.0724583	0.999481	0.197279	0.813665
orf19.904	C2_03260W_A	C2_03260W_A	-1.54989	0.00691071	-0.302961	0.999481	-0.586004	0.161768
orf19.899	C2_03290W_A	C2_03290W_A	-0.71389	0.363164	0.395062	0.999481	-1.10692	0.274977
orf19.894	C2_03340W_A	C2_03340W_A	-0.814679	0.0169393	-0.145863	0.999481	-0.456314	0.192211
orf19.891	C2_03360W_A	C2_03360W_A	0.468609	0.0861367	0.149922	0.999481	0.278974	0.393872
orf19.880	C2_03410W_A	C2_03410W_A	0.0164849	0.93816	-0.243947	0.999481	0.0518848	0.845327
orf19.879	C2_03420C_A	C2_03420C_A	0.746691	0.030363	0.0785255	0.999481	0.021025	0.967874
orf19.875	C2_03450W_A	C2_03450W_A	0.229493	0.266464	0.266916	0.999481	0.304222	0.255722
orf19.874	C2_03460C_A	C2_03460C_A	0.0889601	0.762647	-0.110626	0.999481	-0.0562686	0.896517
orf19.872	C2_03490C_A	C2_03490C_A	-0.0903689	0.697301	0.0412683	0.999481	-0.0346536	0.92207
orf19.871	C2_03500W_A	C2_03500W_A	0.500413	0.20468	0.2169	0.999481	-0.0192734	0.977308
orf19.867	C2_03530W_A	C2_03530W_A	-0.321349	0.174068	0.153601	0.999481	-0.548293	0.127357
orf19.864	C2_03550C_A	C2_03550C_A	0.297028	0.185741	-0.182258	0.999481	0.211911	0.456682
orf19.863	C2_03560C_A	C2_03560C_A	0.00183024	0.996651	0.1877	0.999481	0.299697	0.512131
orf19.862	C2_03570C_A	C2_03570C_A	0.102277	0.864946	0.0993984	0.999481	0.917448	0.192562
snR43b	C2_03580W_A	C2_03580W_A	0.300796	0.589112	-0.139953	0.999481	0.512324	0.465475
orf19.855	C2_03630W_A	C2_03630W_A	0.707498	0.358101	0.578986	0.999481	-1.54045	0.194551
orf19.851	C2_03690C_A	C2_03690C_A	2.35788	0.0113963	-0.175923	0.999481	1.03588	0.217934
orf19.850	C2_03700W_A	C2_03700W_A	0.588349	0.111782	0.131269	0.999481	-0.12164	0.811944
orf19.846	C2_03760C_A	C2_03760C_A	-1.43411	0.0273505	0.0264896	0.999481	-1.10019	0.161768
orf19.843	C2_03780C_A	C2_03780C_A	0.225811	0.229559	0.222301	0.999481	-0.121217	0.623845
orf19.841	C2_03800C_A	C2_03800C_A	-0.262381	0.437038	-0.0165151	0.999481	0.0361148	0.9509
orf19.839	C2_03830W_A	C2_03830W_A	0.0945547	0.786916	-0.388615	0.999481	0.270754	0.521035
orf19.836.1	C2_03880C_A	C2_03880C_A	0.174679	0.445221	0.0719164	0.999481	0.087695	0.78476
orf19.836	C2_03890W_A	C2_03890W_A	0.0153561	0.969475	-0.173782	0.999481	0.0937616	0.840774
orf19.835	C2_03900C_A	C2_03900C_A	-0.437088	0.0413922	-0.0873049	0.999481	-0.203643	0.390741
orf19.834	C2_03910C_A	C2_03910C_A	0.183328	0.762647	0.151632	0.999481	-0.569523	0.443656
orf19.831	C2_03930C_A	C2_03930C_A	0.0850247	0.68596	0.000612734	0.99972	0.130002	0.623479
orf19.828	C2_03950W_A	C2_03950W_A	0.308333	0.284701	0.236419	0.999481	0.57895	0.174707
orf19.827	C2_03970W_A	C2_03970W_A	-0.484788	0.215212	-0.0696795	0.999481	-0.405218	0.415951
orf19.823	C2_04000C_A	C2_04000C_A	1.20854	0.46892	-0.572818	0.999481	-0.770717	0.784746
orf19.813	C2_04080W_A	C2_04080W_A	1.82397	0.0176076	0.509953	0.999481	0.459767	0.525546
orf19.812	C2_04090W_A	C2_04090W_A	0.458196	0.628415	-0.305731	0.999481	-0.0626244	0.970093
orf19.811	C2_04100W_A	C2_04100W_A	-0.229212	0.323875	0.0423267	0.999481	-0.0472975	0.892685
orf19.810	C2_04110W_A	C2_04110W_A	0.108375	0.81451	-0.116717	0.999481	0.0916786	0.887402
orf19.809	C2_04120C_A	C2_04120C_A	0.808331	0.0349432	0.16308	0.999481	0.395901	0.346097
orf19.808	C2_04130W_A	C2_04130W_A	-0.187885	0.304197	-0.0103436	0.999481	-0.211997	0.375868
orf19.805	C2_04160W_A	C2_04160W_A	0.0766787	0.795091	0.326079	0.999481	0.0390549	0.927956
orf19.804.1	C2_04170C_A	C2_04170C_A	-0.23723	0.183282	-0.15644	0.999481	-0.420275	0.122692
orf19.804	C2_04180C_A	C2_04180C_A	-0.393201	0.399337	0.140983	0.999481	-0.747299	0.241209
orf19.792	C2_04280W_A	C2_04280W_A	-1.8457	0.0763073	0.440845	0.999481	-2.22756	0.122692
orf19.1592	C2_04300C_A	C2_04300C_A	-0.680628	0.0437696	-0.0570501	0.999481	-0.492397	0.218587
orf19.1590	C2_04320W_A	C2_04320W_A	-0.162901	0.56265	0.0909783	0.999481	-0.37253	0.302491
orf19.4521	C2_04330C_A	C2_04330C_A	-0.150287	0.449871	0.147127	0.999481	-0.0291366	0.929327
orf19.4520	C2_04340C_A	C2_04340C_A	-0.354136	0.480641	0.408639	0.999481	-0.0538638	0.944291
orf19.4518	C2_04360W_A	C2_04360W_A	-0.256715	0.260992	-0.101808	0.999481	-0.189554	0.523627
orf19.4517	C2_04370W_A	C2_04370W_A	0.0855014	0.710523	-0.0709053	0.999481	0.204733	0.470837
orf19.4516	C2_04380C_A	C2_04380C_A	0.0162302	0.93967	0.0258671	0.999481	0.0134677	0.967874
orf19.4515	C2_04390W_A	C2_04390W_A	-0.232842	0.457914	0.209767	0.999481	-0.00187442	0.997134
orf19.4513	C2_04400W_A	C2_04400W_A	0.0492654	0.926518	-0.242615	0.999481	0.382005	0.518784
orf19.4511	C2_04410W_A	C2_04410W_A	0.313344	0.225301	0.0961278	0.999481	0.161046	0.630478
orf19.4508	C2_04440W_A	C2_04440W_A	0.68114	0.401093	0.264169	0.999481	-0.726886	0.514188
orf19.4507	C2_04450W_A	C2_04450W_A	-0.191976	0.7044	0.244961	0.999481	-0.385896	0.525546
orf19.4504	C2_04480W_A	C2_04480W_A	-1.90576	0.0332019	0.313015	0.999481	-0.851904	0.316131
orf19.4503	C2_04490W_A	C2_04490W_A	0.259791	0.360697	-0.0513114	0.999481	0.553275	0.185533
orf19.4502	C2_04500W_A	C2_04500W_A	0.0415343	0.894435	-0.0891847	0.999481	0.401964	0.267539
orf19.4498	C2_04520C_A	C2_04520C_A	0.330738	0.399257	-0.192375	0.999481	0.398146	0.438998
orf19.4492	C2_04570W_A	C2_04570W_A	0.435083	0.220521	0.0833494	0.999481	0.417047	0.36655
snR189b	C2_04610C_A	C2_04610C_A	-0.463922	0.610196	-0.275857	0.999481	-0.501519	0.689668
orf19.4488	C2_04620W_A	C2_04620W_A	-0.345755	0.192286	-0.0989672	0.999481	-0.0612876	0.879273
orf19.154	C2_04700C_A	C2_04700C_A	1.61726	0.0369238	-0.274644	0.999481	1.32354	0.183343
orf19.194	C2_04730W_A	C2_04730W_A	0.252438	0.387553	0.180892	0.999481	0.199249	0.599933
orf19.193	C2_04740C_A	C2_04740C_A	-0.0868387	0.821314	0.0400634	0.999481	0.225698	0.609102
orf19.192	C2_04750W_A	C2_04750W_A	-0.320878	0.429935	0.290563	0.999481	-0.139052	0.798701
orf19.190	C2_04770W_A	C2_04770W_A	-0.361545	0.142746	0.100288	0.999481	0.0999888	0.765187
orf19.188	C2_04780W_A	C2_04780W_A	-0.446388	0.14473	-0.0854271	0.999481	0.0141774	0.978453
orf19.185	C2_04790C_A	C2_04790C_A	0.324643	0.259339	0.21499	0.999481	0.326111	0.380211
orf19.182	C2_04820W_A	C2_04820W_A	0.186689	0.403891	0.0263742	0.999481	0.446981	0.175403
orf19.4128	C2_04830W_A	C2_04830W_A	0.535158	0.0927667	0.039448	0.999481	0.288467	0.450738
orf19.4127	C2_04850C_A	C2_04850C_A	-0.423522	0.154503	-0.0269053	0.999481	-0.0911477	0.828872
orf19.4123	C2_04870C_A	C2_04870C_A	-0.0787494	0.714198	-0.110703	0.999481	0.101469	0.726515
orf19.3528	C2_04960C_A	C2_04960C_A	0.139195	0.600433	-0.215229	0.999481	0.129257	0.727084
orf19.3531	C2_04990W_A	C2_04990W_A	0.142826	0.616607	0.0379687	0.999481	0.203948	0.56073
orf19.3533	C2_05020W_A	C2_05020W_A	-0.128281	0.534784	-0.086837	0.999481	-0.023846	0.945534
orf19.3535	C2_05040C_A	C2_05040C_A	0.635135	0.0354342	0.0466052	0.999481	0.402436	0.241349
orf19.3536	C2_05050C_A	C2_05050C_A	0.485129	0.0504234	0.0322466	0.999481	0.259771	0.361071
orf19.3537	C2_05060C_A	C2_05060C_A	0.506469	0.575571	0.125565	0.999481	2.31147	0.0638516
orf19.3539	C2_05080C_A	C2_05080C_A	0.976905	0.0439537	0.0634176	0.999481	0.68712	0.224816
orf19.3544	C2_05130W_A	C2_05130W_A	-1.11912	0.257082	0.908469	0.999481	-1.71652	0.191557
orf19.3547	C2_05160C_A	C2_05160C_A	0.64682	0.076905	0.216415	0.999481	0.299225	0.493797
orf19.3548	C2_05170W_A	C2_05170W_A	0.101104	0.729049	0.13275	0.999481	-0.190352	0.603295
orf19.3552	C2_05220C_A	C2_05220C_A	0.499851	0.0284825	0.00291644	0.999481	0.333436	0.202427
orf19.3556	C2_05270W_A	C2_05270W_A	1.12925	0.0635192	0.0700229	0.999481	0.811371	0.267353
orf19.3558	C2_05290C_A	C2_05290C_A	-0.193729	0.288053	0.00589624	0.999481	-0.0439832	0.877253
orf19.3559	C2_05300C_A	C2_05300C_A	0.129444	0.664262	0.273562	0.999481	0.511944	0.203563
orf19.3563	C2_05330C_A	C2_05330C_A	0.440259	0.574773	0.523023	0.999481	0.768445	0.384391
orf19.3565	C2_05350C_A	C2_05350C_A	-0.0855417	0.800907	0.279149	0.999481	-0.139058	0.735221
orf19.3569	C2_05380W_A	C2_05380W_A	0.802016	0.0222506	0.0868067	0.999481	0.334614	0.348399
orf19.3571	C2_05390C_A	C2_05390C_A	0.238926	0.505884	-0.166257	0.999481	0.179172	0.726524
orf19.3572	C2_05400W_A	C2_05400W_A	0.565151	0.137762	0.114002	0.999481	0.113565	0.832845
orf19.3572.3	C2_05410W_A	C2_05410W_A	-0.457415	0.078295	-0.0355623	0.999481	-0.0493355	0.895608
snR63	C2_05420C_A	C2_05420C_A	0.576778	0.266812	0.151646	0.999481	0.631166	0.336316
orf19.3577.1	C2_05480C_A	C2_05480C_A	0.107154	0.766888	0.166762	0.999481	-0.395754	0.367491
orf19.3578	C2_05490W_A	C2_05490W_A	0.922615	0.0450118	-0.125319	0.999481	0.394204	0.464976
orf19.3581	C2_05510C_A	C2_05510C_A	0.478125	0.111657	-0.0518797	0.999481	0.313993	0.392935
orf19.3582	C2_05520W_A	C2_05520W_A	0.432331	0.158455	-0.102743	0.999481	0.300292	0.437553
orf19.3583	C2_05530C_A	C2_05530C_A	0.118052	0.509947	-0.0757843	0.999481	-0.000748524	0.998082
orf19.6866	C2_05540C_A	C2_05540C_A	0.593189	0.0976863	-0.131766	0.999481	0.329206	0.453261
orf19.6867	C2_05550W_A	C2_05550W_A	-0.508283	0.0307085	-0.181025	0.999481	-0.312793	0.238235
orf19.6868	C2_05560W_A	C2_05560W_A	-0.601856	0.0556804	-0.109451	0.999481	-0.381194	0.300814
orf19.6869	C2_05570C_A	C2_05570C_A	-0.66014	0.042464	-0.0514664	0.999481	-0.544148	0.18345
orf19.6871	C2_05580W_A	C2_05580W_A	0.684262	0.0183297	0.279832	0.999481	0.116868	0.687733
orf19.6872	C2_05590C_A	C2_05590C_A	0.243978	0.25672	0.0814603	0.999481	-0.54304	0.114465
snR56	C2_05600W_A	C2_05600W_A	1.04229	0.153745	-0.0227852	0.999481	1.07544	0.251737
orf19.6874	C2_05640W_A	C2_05640W_A	0.236784	0.755376	-0.475677	0.999481	0.472815	0.619875
orf19.6879	C2_05670C_A	C2_05670C_A	0.616573	0.144693	-0.173703	0.999481	0.505553	0.352203
orf19.6882.1	C2_05710C_A	C2_05710C_A	-0.369702	0.173329	-0.00314705	0.999481	0.0228954	0.962267
orf19.6883	C2_05720C_A	C2_05720C_A	0.324926	0.156256	-0.0254301	0.999481	-0.047801	0.889475
orf19.6886	C2_05750W_A	C2_05750W_A	1.19748	0.0227118	0.337032	0.999481	0.526037	0.327706
orf19.6887	C2_05760C_A	C2_05760C_A	-0.187976	0.536302	0.159558	0.999481	-0.56584	0.194551
orf19.6888	C2_05770W_A	C2_05770W_A	-0.339979	0.589112	-0.239787	0.999481	-0.222267	0.803809
orf19.6893	C2_05800C_A	C2_05800C_A	-0.0705888	0.769736	0.0599224	0.999481	0.0919967	0.775384
orf19.5204	C2_05810W_A	C2_05810W_A	0.235999	0.557336	0.239492	0.999481	-0.109657	0.848823
orf19.5205	C2_05820W_A	C2_05820W_A	-1.89694	0.0409641	-0.619962	0.999481	-1.72712	0.174707
orf19.5206	C2_05830C_A	C2_05830C_A	2.04623	0.0205186	0.0201192	0.999481	1.46218	0.152533
orf19.5207	C2_05840W_A	C2_05840W_A	1.50548	0.0301103	-0.034637	0.999481	0.865236	0.256407
orf19.5209	C2_05850C_A	C2_05850C_A	0.228832	0.328024	-0.0429161	0.999481	0.218999	0.469655
orf19.5210	C2_05860C_A	C2_05860C_A	-0.014759	0.981138	-0.236483	0.999481	-0.0930505	0.903678
orf19.5210.1	C2_05870W_A	C2_05870W_A	-0.459189	0.0973282	-0.241593	0.999481	-0.178567	0.606352
orf19.5213	C2_05910W_A	C2_05910W_A	0.731545	0.0185777	0.0845034	0.999481	0.421568	0.198118
orf19.5216	C2_05960C_A	C2_05960C_A	3.30122	0.0141627	1.2678	0.999481	0.823267	0.43131
orf19.4122	C2_05980C_A	C2_05980C_A	1.36104	0.0152416	0.495023	0.999481	0.00144005	0.998085
orf19.4121	C2_05990C_A	C2_05990C_A	-0.507541	0.503589	1.07692	0.999481	-2.37259	0.0596306
orf19.4117	C2_06030W_A	C2_06030W_A	-0.19247	0.339453	0.0258045	0.999481	-0.211644	0.414511
orf19.4116	C2_06040C_A	C2_06040C_A	-0.578267	0.108876	-0.063642	0.999481	-0.587161	0.217934
orf19.4112	C2_06080C_A	C2_06080C_A	-0.0715075	0.689738	-0.0300744	0.999481	0.00302981	0.990928
orf19.4110	C2_06090W_A	C2_06090W_A	0.560818	0.237275	0.176011	0.999481	0.26505	0.670467
orf19.4107	C2_06110W_A	C2_06110W_A	-0.531606	0.0356556	-0.0586334	0.999481	-0.363347	0.218421
orf19.4106	C2_06120C_A	C2_06120C_A	1.45958	0.0183297	0.270987	0.999481	0.678351	0.259645
orf19.4104	C2_06140C_A	C2_06140C_A	-0.591034	0.55527	0.107605	0.999481	-0.270482	0.849981
orf19.4101	C2_06160W_A	C2_06160W_A	-0.033526	0.927117	-0.0341962	0.999481	0.0126716	0.981632
orf19.5483	C2_06200C_A	C2_06200C_A	0.511658	0.0556839	0.267089	0.999481	0.360045	0.251737
orf19.5486	C2_06230W_A	C2_06230W_A	0.271698	0.159971	-0.0754438	0.999481	0.0860715	0.746282
orf19.5488	C2_06260W_A	C2_06260W_A	0.0911894	0.741364	-0.167022	0.999481	-0.0249886	0.957743
orf19.5489	C2_06270W_A	C2_06270W_A	0.55425	0.433508	0.253725	0.999481	-0.209942	0.841841
orf19.5491	C2_06280C_A	C2_06280C_A	0.205371	0.72266	-0.0119115	0.999481	0.292312	0.691971
orf19.5492	C2_06300W_A	C2_06300W_A	0.00517053	0.985572	0.0647809	0.999481	-0.119845	0.684322
orf19.5495	C2_06320W_A	C2_06320W_A	0.630578	0.124755	-0.0963983	0.999481	0.456789	0.373656
snR54	C2_06400C_A	C2_06400C_A	1.93593	0.0183297	0.559218	0.999481	0.238801	0.786824
orf19.21	C2_06430C_A	C2_06430C_A	-0.980249	0.0211191	-0.412087	0.999481	0.121789	0.787306
orf19.22	C2_06440C_A	C2_06440C_A	0.453533	0.399735	0.815181	0.999481	0.750698	0.250779
orf19.25	C2_06480W_A	C2_06480W_A	1.07692	0.0248839	-0.0124238	0.999481	0.653001	0.214995
orf19.26	C2_06490W_A	C2_06490W_A	0.238704	0.387632	-0.18894	0.999481	0.171309	0.648499
orf19.27	C2_06510W_A	C2_06510W_A	-0.834533	0.0872338	0.0308661	0.999481	-0.846007	0.191268
orf19.28	C2_06520C_A	C2_06520C_A	0.0808125	0.860608	0.210825	0.999481	-0.111689	0.850216
orf19.29	C2_06530W_A	C2_06530W_A	0.024578	0.964509	0.0251538	0.999481	-0.118838	0.860157
orf19.31	C2_06550W_A	C2_06550W_A	-0.138469	0.852435	0.304872	0.999481	-0.443125	0.606352
snR8b	C2_06560W_A	C2_06560W_A	0.291687	0.562239	0.103167	0.999481	0.63049	0.308027
orf19.33	C2_06570C_A	C2_06570C_A	-2.27966	0.00915804	-0.56424	0.999481	-0.336064	0.606352
orf19.35	C2_06600W_A	C2_06600W_A	-1.0183	0.174961	-0.0568704	0.999481	-0.397423	0.693465
orf19.35.1	C2_06610C_A	C2_06610C_A	-0.735661	0.393836	-0.19106	0.999481	-0.52729	0.649299
orf19.36	C2_06620W_A	C2_06620W_A	0.180237	0.555393	0.0945522	0.999481	0.0983807	0.815088
orf19.36.1	C2_06630C_A	C2_06630C_A	-0.0438072	0.971	0.824496	0.999481	-0.484819	0.671827
orf19.1296	C2_06650C_A	C2_06650C_A	0.732377	0.0431005	0.0737754	0.999481	0.480406	0.246589
orf19.81	C2_06660W_A	C2_06660W_A	1.16747	0.0188352	0.266583	0.999481	0.557628	0.249501
orf19.3151	C2_06710W_A	C2_06710W_A	-0.0449249	0.943456	0.0996523	0.999481	-0.346114	0.623527
orf19.3148	C2_06740W_A	C2_06740W_A	-0.032334	0.941179	-0.0534241	0.999481	0.0620641	0.917239
orf19.3147	C2_06750C_A	C2_06750C_A	0.553714	0.111657	-0.079105	0.999481	0.343449	0.427055
orf19.2227	C2_06760C_A	C2_06760C_A	0.00920011	0.985572	0.0390949	0.999481	0.285994	0.553862
orf19.2228	C2_06770W_A	C2_06770W_A	-0.179865	0.410515	0.0361583	0.999481	-0.068142	0.829676
orf19.2229	C2_06780C_A	C2_06780C_A	1.16339	0.0338876	0.283685	0.999481	-0.0139143	0.987201
orf19.2230	C2_06790W_A	C2_06790W_A	0.342141	0.419004	0.0854631	0.999481	-0.0550404	0.939754
orf19.2231	C2_06800C_A	C2_06800C_A	1.44952	0.0297305	0.376018	0.999481	0.751485	0.277012
orf19.2237.1	C2_06850W_A	C2_06850W_A	0.644645	0.0777872	0.00320278	0.999481	0.526595	0.242677
orf19.2244	C2_06890C_A	C2_06890C_A	1.99656	0.105705	0.199188	0.999481	-0.264543	0.885362
orf19.2246	C2_06920C_A	C2_06920C_A	-0.612241	0.148749	0.129781	0.999481	-0.013609	0.985797
orf19.2247	C2_06930C_A	C2_06930C_A	1.54743	0.26824	0.89255	0.999481	-0.326184	0.878131
orf19.2249	C2_06950C_A	C2_06950C_A	-0.14712	0.49323	-0.0998071	0.999481	0.0551164	0.864834
orf19.2253	C2_06990W_A	C2_06990W_A	0.49313	0.498951	0.972285	0.999481	-0.549739	0.531418
orf19.2256	C2_07000W_A	C2_07000W_A	0.188692	0.343597	-0.0138856	0.999481	0.0704766	0.804803
orf19.2257	C2_07010W_A	C2_07010W_A	0.128472	0.515343	-0.0100116	0.999481	0.0191777	0.954932
orf19.2258	C2_07020C_A	C2_07020C_A	1.20541	0.0240898	0.128654	0.999481	0.178979	0.775384
orf19.2259	C2_07030C_A	C2_07030C_A	0.048627	0.849961	0.160179	0.999481	0.299081	0.325364
orf19.2260	C2_07040W_A	C2_07040W_A	0.5877	0.251748	-0.0992189	0.999481	0.621848	0.351094
orf19.2261	C2_07060W_A	C2_07060W_A	-1.67099	0.013386	-1.29187	0.379256	0.0121875	0.988864
orf19.2262	C2_07070W_A	C2_07070W_A	0.609634	0.549925	-0.0317956	0.999481	0.277808	0.854613
orf19.2263	C2_07080C_A	C2_07080C_A	-0.236131	0.392536	-0.0673382	0.999481	0.119863	0.75639
orf19.2265	C2_07100W_A	C2_07100W_A	-0.180528	0.288799	-0.106824	0.999481	0.103335	0.653622
orf19.2266	C2_07110C_A	C2_07110C_A	0.0865746	0.644704	-0.188058	0.999481	-0.0606525	0.819206
orf19.2269	C2_07140W_A	C2_07140W_A	-0.709824	0.0196594	-0.105238	0.999481	0.199156	0.503003
orf19.2274	C2_07180W_A	C2_07180W_A	0.280217	0.381169	0.158522	0.999481	0.044902	0.931341
orf19.2275	C2_07190C_A	C2_07190C_A	-0.0539874	0.850807	0.0317836	0.999481	0.191211	0.575803
orf19.2276	C2_07200W_A	C2_07200W_A	-0.163394	0.353109	0.0140719	0.999481	0.0669967	0.789472
orf19.2278	C2_07220W_A	C2_07220W_A	0.198599	0.629041	-0.146658	0.999481	-0.171322	0.765118
orf19.2281	C2_07240C_A	C2_07240C_A	0.478524	0.351423	-0.0333454	0.999481	0.0540127	0.95306
orf19.2282	C2_07250C_A	C2_07250C_A	0.0108831	0.990884	0.199437	0.999481	-0.793967	0.450848
orf19.2284	C2_07270W_A	C2_07270W_A	-1.3036	0.00691071	-0.407547	0.999481	-0.679282	0.0780969
orf19.2285	C2_07280W_A	C2_07280W_A	2.15245	0.364079	-0.463461	0.999481	-0.687415	0.878272
orf19.2286	C2_07290W_A	C2_07290W_A	-0.553041	0.042719	-0.286661	0.999481	0.202646	0.509878
orf19.1900	C2_07360W_A	C2_07360W_A	0.774207	0.0714283	-0.0480361	0.999481	0.602691	0.251737
orf19.1897	C2_07370W_A	C2_07370W_A	-0.269333	0.362468	0.0587994	0.999481	0.0401183	0.935003
orf19.1893	C2_07390C_A	C2_07390C_A	-0.450312	0.0475196	-0.275481	0.999481	0.135541	0.608161
orf19.1890	C2_07410W_A	C2_07410W_A	0.480694	0.0796751	0.0887652	0.999481	-0.124662	0.729006
orf19.1889	C2_07420W_A	C2_07420W_A	-1.01148	0.00859203	-0.282428	0.999481	-0.351129	0.228725
orf19.1888	C2_07430C_A	C2_07430C_A	-0.336131	0.527437	-0.069589	0.999481	-0.523321	0.450738
orf19.1887	C2_07440C_A	C2_07440C_A	0.954174	0.148996	-0.305787	0.999481	0.732549	0.383696
orf19.1877	C2_07510W_A	C2_07510W_A	-0.498385	0.0552558	0.0937119	0.999481	-0.380186	0.220002
orf19.1876	C2_07520C_A	C2_07520C_A	0.0138191	0.952329	-0.204051	0.999481	-0.03786	0.902354
orf19.1873	C2_07540W_A	C2_07540W_A	-0.0586891	0.869317	0.159413	0.999481	-0.821962	0.102447
orf19.1872	C2_07550W_A	C2_07550W_A	-0.211838	0.317796	0.00360985	0.999481	-0.74258	0.0388408
orf19.1867	C2_07580W_A	C2_07580W_A	-1.48	0.029826	-0.497886	0.999481	-0.682033	0.350865
orf19.1864	C2_07610C_A	C2_07610C_A	0.28944	0.492811	0.0136701	0.999481	-0.189588	0.751365
orf19.1863	C2_07620W_A	C2_07620W_A	0.171915	0.863418	0.291424	0.999481	-0.857262	0.468338
orf19.1862	C2_07630C_A	C2_07630C_A	-2.36838	0.0306352	-0.697938	0.999481	-0.82911	0.468338
orf19.1861	C2_07640W_A	C2_07640W_A	-0.279565	0.567785	-0.270124	0.999481	-0.2117	0.759341
orf19.1860.1	C2_07650C_A	C2_07650C_A	-0.347647	0.103104	-0.200073	0.999481	0.0351558	0.914093
orf19.2214	C2_07680W_A	C2_07680W_A	0.345688	0.199456	0.222719	0.999481	0.39182	0.261454
orf19.2213	C2_07690W_A	C2_07690W_A	0.753599	0.066379	0.0108276	0.999481	0.31137	0.526338
orf19.2210	C2_07720C_A	C2_07720C_A	-0.408949	0.394972	-0.106331	0.999481	-0.266928	0.684322
orf19.2208	C2_07740W_A	C2_07740W_A	0.0566122	0.837409	-0.107358	0.999481	0.214611	0.509878
orf19.2204	C2_07760W_A	C2_07760W_A	0.819497	0.151764	0.108967	0.999481	0.484644	0.488543
orf19.2203.1	C2_07770C_A	C2_07770C_A	-0.243085	0.550469	-0.111419	0.999481	-0.360308	0.492969
orf19.2202	C2_07790C_A	C2_07790C_A	2.12728	0.0424443	0.334746	0.999481	-0.388852	0.781847
orf19.2201	C2_07800W_A	C2_07800W_A	-0.126937	0.741364	0.293255	0.999481	0.247543	0.581056
orf19.2200	C2_07810W_A	C2_07810W_A	0.0706171	0.697059	0.0725029	0.999481	0.292676	0.220837
orf19.2197	C2_07840W_A	C2_07840W_A	2.4444	0.401496	-0.264111	0.999481	-0.535689	0.925635
orf19.2196	C2_07860W_A	C2_07860W_A	-0.204697	0.577688	-0.175225	0.999481	0.152761	0.765884
orf19.2195	C2_07870C_A	C2_07870C_A	-0.114272	0.907374	0.328111	0.999481	-0.0467648	0.974003
orf19.2191.1	C2_07910C_A	C2_07910C_A	0.127881	0.540754	-0.040392	0.999481	0.284741	0.291846
orf19.2191	C2_07920W_A	C2_07920W_A	0.455968	0.1314	-0.101128	0.999481	0.306578	0.413929
orf19.2184	C2_07980W_A	C2_07980W_A	-0.211803	0.464781	-0.0440569	0.999481	0.235846	0.516845
orf19.2180	C2_08020C_A	C2_08020C_A	0.670237	0.027757	0.0314259	0.999481	0.30777	0.340074
orf19.2181	C2_08030W_A	C2_08030W_A	0.55831	0.304137	-0.00878041	0.999481	-0.316808	0.687077
orf19.2178.1	C2_08060W_A	C2_08060W_A	-0.450751	0.185796	-0.052878	0.999481	-0.0794298	0.872315
orf19.2177	C2_08090W_A	C2_08090W_A	0.614428	0.346392	0.208045	0.999481	2.79372	0.00462468
orf19.2175	C2_08100W_A	C2_08100W_A	-1.02879	0.0115739	-0.203733	0.999481	-0.307871	0.36025
orf19.2168.3	C2_08160C_A	C2_08160C_A	0.205178	0.435157	0.249839	0.999481	0.21484	0.530821
orf19.2168	C2_08170W_A	C2_08170W_A	-1.08642	0.169878	0.516203	0.999481	-0.896849	0.331121
orf19.2167	C2_08180C_A	C2_08180C_A	0.674796	0.0742684	0.0453005	0.999481	0.451339	0.325501
orf19.2165	C2_08200W_A	C2_08200W_A	0.653217	0.189249	0.0358128	0.999481	1.74917	0.0307686
NA	NA	C2_08240W_A	-0.666482	0.0456443	-0.378106	0.999481	-0.0370876	0.940192
orf19.2220	C2_08260W_A	C2_08260W_A	-0.940656	0.614375	1.70348	0.999481	-5.25241	0.0880637
orf19.2222	C2_08270C_A	C2_08270C_A	-0.0783545	0.73979	0.163529	0.999481	-0.284032	0.331756
orf19.1351	C2_08320C_A	C2_08320C_A	0.500761	0.402266	-0.0592682	0.999481	0.695347	0.36478
orf19.1350	C2_08330W_A	C2_08330W_A	-0.014995	0.985572	0.477946	0.999481	-0.278332	0.7361
orf19.1349	C2_08340C_A	C2_08340C_A	-1.77867	0.0938955	0.178897	0.999481	-1.48131	0.247256
orf19.1434	C2_08380C_A	C2_08380C_A	-0.371969	0.106589	-0.0870167	0.999481	-0.363161	0.226853
orf19.1433	C2_08390W_A	C2_08390W_A	-2.96018	0.0156165	-0.486885	0.999481	-1.8057	0.152533
orf19.3639	C2_08420W_A	C2_08420W_A	-0.0615209	0.903537	-0.212271	0.999481	-0.110364	0.87258
orf19.3635	C2_08450W_A	C2_08450W_A	0.773897	0.0314407	0.457265	0.999481	0.354586	0.348399
orf19.3633	C2_08460C_A	C2_08460C_A	-0.366858	0.393546	0.0853771	0.999481	-0.533705	0.340334
orf19.3627	C2_08510W_A	C2_08510W_A	1.40105	0.0231343	0.798594	0.999481	-0.489167	0.430615
orf19.3626	C2_08530C_A	C2_08530C_A	1.67857	0.0425429	-0.0432977	0.999481	1.33035	0.192829
orf19.3625	C2_08540C_A	C2_08540C_A	-0.0941886	0.749213	0.158838	0.999481	-0.0146394	0.974625
orf19.3621	C2_08580W_A	C2_08580W_A	0.231343	0.782549	-0.474784	0.999481	-0.093554	0.94782
orf19.3615	C2_08620W_A	C2_08620W_A	-0.837649	0.10084	0.0198544	0.999481	-0.482951	0.429543
orf19.3613	C2_08630C_A	C2_08630C_A	-0.0867582	0.648066	0.108609	0.999481	-0.0279702	0.926963
orf19.3611	C2_08650W_A	C2_08650W_A	-0.192498	0.530593	0.0836708	0.999481	-0.46317	0.256504
orf19.3610	C2_08660C_A	C2_08660C_A	-0.837625	0.398847	0.364745	0.999481	-0.75411	0.526503
orf19.3607	C2_08690C_A	C2_08690C_A	-0.439914	0.533627	0.356888	0.999481	-0.608891	0.478328
orf19.3606	C2_08700C_A	C2_08700C_A	-0.383566	0.531553	0.164191	0.999481	-0.591166	0.448759
orf19.3604	C2_08720W_A	C2_08720W_A	-0.481406	0.0606182	0.0450736	0.999481	-0.131245	0.674891
orf19.3601	C2_08740W_A	C2_08740W_A	-0.492433	0.136716	0.236068	0.999481	-0.342452	0.384738
orf19.3600	C2_08750W_A	C2_08750W_A	-0.381141	0.472721	0.107795	0.999481	-0.102378	0.896736
orf19.3594	C2_08770C_A	C2_08770C_A	-0.498641	0.130645	-0.0579989	0.999481	-0.184382	0.65567
orf19.3586	C2_08830W_A	C2_08830W_A	0.523371	0.391672	0.370914	0.999481	0.310608	0.704605
orf19.3585	C2_08840W_A	C2_08840W_A	0.339823	0.266117	-0.042421	0.999481	0.156735	0.71445
orf19.225	C2_08850C_A	C2_08850C_A	-0.831267	0.0626084	-0.319034	0.999481	-0.416424	0.428172
orf19.223	C2_08860W_A	C2_08860W_A	-0.843213	0.0266136	-0.406799	0.999481	-0.27509	0.485376
orf19.217	C2_08890W_A	C2_08890W_A	1.67208	0.0682407	-1.24315	0.999481	2.0398	0.147669
orf19.216.1	C2_08900W_A	C2_08900W_A	-0.505717	0.0833896	0.0163261	0.999481	-0.499414	0.198118
orf19.216	C2_08910C_A	C2_08910C_A	-0.46055	0.340034	0.00216811	0.99972	-0.252691	0.706746
orf19.215	C2_08920W_A	C2_08920W_A	0.214003	0.518205	0.464167	0.999481	-0.0569783	0.909648
orf19.213	C2_08930W_A	C2_08930W_A	0.20622	0.685662	-0.0295884	0.999481	-0.137037	0.850466
orf19.211	C2_08950W_A	C2_08950W_A	-1.18939	0.0229443	-0.301927	0.999481	-0.630091	0.250779
orf19.210	C2_08960C_A	C2_08960C_A	-0.438591	0.143862	-0.286358	0.999481	-0.20235	0.602896
orf19.206	C2_08990C_A	C2_08990C_A	-0.0621998	0.834018	0.0890111	0.999481	-0.198998	0.567725
orf19.204	C2_09000C_A	C2_09000C_A	0.179273	0.52119	-0.219751	0.999481	0.311257	0.388783
orf19.201	C2_09030W_A	C2_09030W_A	-0.45112	0.250405	-0.101467	0.999481	-0.168171	0.757457
orf19.200	C2_09040W_A	C2_09040W_A	-0.407152	0.0719967	-0.0337205	0.999481	-0.0224186	0.950773
orf19.199	C2_09050C_A	C2_09050C_A	0.693176	0.0394697	0.575986	0.999481	0.128856	0.739882
orf19.4066	C2_09070C_A	C2_09070C_A	-0.927944	0.0577693	-0.0538907	0.999481	-0.21272	0.721178
orf19.4068	C2_09100C_A	C2_09100C_A	0.232468	0.464684	-0.0146163	0.999481	0.354443	0.385104
orf19.4069	C2_09110C_A	C2_09110C_A	0.888336	0.0902981	0.563928	0.999481	0.573235	0.336231
orf19.4078	C2_09160W_A	C2_09160W_A	0.880353	0.0303411	0.0734833	0.999481	0.619066	0.192211
orf19.4080	C2_09180W_A	C2_09180W_A	-0.27265	0.248889	-0.0325808	0.999481	-0.156543	0.612442
orf19.4085	C2_09240C_A	C2_09240C_A	0.188765	0.383031	0.125637	0.999481	0.0121318	0.974003
orf19.4086	C2_09250W_A	C2_09250W_A	-0.0751378	0.831987	-0.183074	0.999481	-0.160556	0.727084
orf19.4090	C2_09280C_A	C2_09280C_A	-1.83026	0.0775584	-0.123671	0.999481	-1.23257	0.306485
orf19.4090.1	C2_09290W_A	C2_09290W_A	-0.232992	0.256678	-0.0800312	0.999481	-0.00134127	0.997134
orf19.4092	C2_09310C_A	C2_09310C_A	0.676194	0.153745	-0.155557	0.999481	0.408926	0.500505
orf19.4097	C2_09360W_A	C2_09360W_A	1.34135	0.0131835	0.371134	0.999481	0.670469	0.183496
orf19.1600	C2_09420W_A	C2_09420W_A	0.154377	0.739321	0.147271	0.999481	0.461094	0.384391
orf19.1604	C2_09460C_A	C2_09460C_A	-0.58918	0.0606182	-0.259813	0.999481	0.0853832	0.836349
orf19.1406	C2_09480W_A	C2_09480W_A	0.291297	0.599768	0.223635	0.999481	-0.0914464	0.915561
orf19.1404	C2_09500W_A	C2_09500W_A	1.35396	0.0259315	-0.0521734	0.999481	0.784004	0.233513
orf19.1403	C2_09510C_A	C2_09510C_A	0.500636	0.0788128	-0.12639	0.999481	0.0631727	0.878131
snR44c	C2_09540W_A	C2_09540W_A	-0.632987	0.347678	0.0226609	0.999481	-0.231045	0.804355
snR68	C2_09550C_A	C2_09550C_A	0.249433	0.718522	-0.128488	0.999481	0.990633	0.244184
orf19.1400	C2_09560C_A	C2_09560C_A	-0.336036	0.139706	0.0671887	0.999481	-0.238988	0.395292
orf19.1397	C2_09570C_A	C2_09570C_A	1.60887	0.00968125	0.841798	0.860186	0.279225	0.526503
orf19.1395	C2_09590C_A	C2_09590C_A	0.114491	0.847443	0.159584	0.999481	-0.047784	0.960085
orf19.1394	C2_09600C_A	C2_09600C_A	-0.288155	0.138511	-0.172656	0.999481	0.0954227	0.716563
orf19.1393	C2_09610W_A	C2_09610W_A	0.692388	0.0334345	0.437187	0.999481	0.128566	0.726358
orf19.1392	C2_09620W_A	C2_09620W_A	0.0594795	0.909503	0.0402388	0.999481	-0.293689	0.62797
orf19.1391	C2_09630C_A	C2_09630C_A	-0.0954609	0.847443	0.58398	0.999481	-0.0319069	0.965107
orf19.1389	C2_09650W_A	C2_09650W_A	-0.299763	0.188099	0.338275	0.999481	-0.525212	0.128042
orf19.1388	C2_09660W_A	C2_09660W_A	0.906884	0.0606182	0.112908	0.999481	0.538858	0.341325
orf19.1387	C2_09670C_A	C2_09670C_A	-0.408228	0.402792	-0.133437	0.999481	-0.660124	0.310876
orf19.1386	C2_09680W_A	C2_09680W_A	-0.353072	0.155887	-0.033305	0.999481	-0.279078	0.373194
orf19.1383	C2_09690C_A	C2_09690C_A	0.155422	0.448181	0.0374198	0.999481	0.0477662	0.879128
orf19.1381	C2_09710C_A	C2_09710C_A	-2.21403	0.0131835	-0.391034	0.999481	-1.20276	0.174006
orf19.1374	C2_09760W_A	C2_09760W_A	-0.1363	0.55594	0.155481	0.999481	-0.145885	0.622065
orf19.1372	C2_09780C_A	C2_09780C_A	-0.267623	0.127161	0.0694826	0.999481	-0.0799377	0.73425
orf19.1371	C2_09790W_A	C2_09790W_A	-0.49462	0.0777474	0.168648	0.999481	-0.150673	0.648499
orf19.1369	C2_09810C_A	C2_09810C_A	0.359603	0.683567	0.547204	0.999481	-0.771994	0.473194
orf19.1368	C2_09820W_A	C2_09820W_A	-1.27625	0.0593195	0.0985137	0.999481	-0.173136	0.827784
orf19.1367.1	C2_09830C_A	C2_09830C_A	-0.304642	0.241868	0.076609	0.999481	-0.702908	0.0938848
orf19.1365	C2_09860C_A	C2_09860C_A	0.187116	0.896003	-0.0304239	0.999481	-1.15734	0.519395
orf19.1364	C2_09870W_A	C2_09870W_A	-0.115819	0.785826	0.336491	0.999481	-0.537535	0.290946
orf19.1363	C2_09880C_A	C2_09880C_A	3.5514	0.0137108	0.642555	0.999481	2.49118	0.0843546
orf19.1360.1	C2_09910C_A	C2_09910C_A	-0.250489	0.179681	-0.0259225	0.999481	-0.220917	0.352768
orf19.1360	C2_09920W_A	C2_09920W_A	0.717688	0.114201	0.196482	0.999481	0.586549	0.288345
orf19.1359	C2_09930W_A	C2_09930W_A	0.962634	0.0712135	0.057583	0.999481	0.178058	0.799789
orf19.1356	C2_09960W_A	C2_09960W_A	-0.806441	0.209326	0.453322	0.999481	-0.675196	0.37721
orf19.1355	C2_09970C_A	C2_09970C_A	0.12867	0.450591	0.0467777	0.999481	-0.0177378	0.95306
orf19.1785	C2_09980W_A	C2_09980W_A	-0.426525	0.42385	-0.21624	0.999481	-0.3539	0.621954
orf19.1782.1	C2_10000C_A	C2_10000C_A	0.875796	0.374459	0.608503	0.999481	-1.30166	0.339518
orf19.1782	C2_10010C_A	C2_10010C_A	0.027615	0.899264	-0.0505971	0.999481	0.0987608	0.710528
orf19.1780	C2_10020C_A	C2_10020C_A	-0.795192	0.25704	-0.129251	0.999481	0.607649	0.466266
orf19.1777	C2_10050W_A	C2_10050W_A	-0.337519	0.168872	-0.0771983	0.999481	-0.139805	0.668858
orf19.1776	C2_10060C_A	C2_10060C_A	-0.504264	0.066168	0.19514	0.999481	-0.277868	0.368261
orf19.1774	C2_10070W_A	C2_10070W_A	-0.183215	0.930737	0.849092	0.999481	0.163592	0.954619
orf19.1772	C2_10090C_A	C2_10090C_A	1.13031	0.0356556	0.133855	0.999481	0.969584	0.147727
orf19.1769	C2_10120W_A	C2_10120W_A	0.126423	0.679298	0.151584	0.999481	-0.559989	0.192211
orf19.1768	C2_10130W_A	C2_10130W_A	0.349107	0.203941	0.0789184	0.999481	-0.189626	0.602878
orf19.1767	C2_10140W_A	C2_10140W_A	0.470507	0.127134	0.240926	0.999481	-0.27406	0.471788
orf19.1766	C2_10150W_A	C2_10150W_A	1.66463	0.180098	-0.162146	0.999481	0.0315384	0.990033
orf19.1765	C2_10160W_A	C2_10160W_A	-0.0392243	0.891815	0.132731	0.999481	0.210547	0.488894
orf19.1764	C2_10170C_A	C2_10170C_A	0.234208	0.500591	0.455651	0.999481	-0.365159	0.410427
orf19.1761	C2_10200W_A	C2_10200W_A	-0.36627	0.0699745	0.0327457	0.999481	-0.144909	0.540506
orf19.1757	C2_10230W_A	C2_10230W_A	1.12684	0.0604395	0.159704	0.999481	0.63818	0.354085
orf19.1748	C2_10300C_A	C2_10300C_A	-0.0503984	0.955494	0.408552	0.999481	-0.886319	0.359024
orf19.1746	C2_10320C_A	C2_10320C_A	-0.960913	0.463357	0.81053	0.999481	-1.11362	0.468338
orf19.1745	C2_10330C_A	C2_10330C_A	-1.2669	0.0152416	-0.473099	0.999481	-0.769606	0.16252
orf19.5321	C2_10460C_A	C2_10460C_A	0.12704	0.621252	-0.0486426	0.999481	-0.0485413	0.901895
orf19.5322	C2_10470C_A	C2_10470C_A	0.269191	0.214074	0.0881675	0.999481	0.11084	0.710684
orf19.5326	C2_10540W_A	C2_10540W_A	-0.145761	0.629884	-0.192791	0.999481	-0.169252	0.678694
orf19.5339	C2_10600W_A	C2_10600W_A	-0.669427	0.246667	-0.292496	0.999481	-0.926768	0.255722
orf19.5342	C2_10630W_A	C2_10630W_A	0.0909312	0.785826	0.0175268	0.999481	0.221727	0.570133
orf19.5342.2	C2_10650W_A	C2_10650W_A	-0.918517	0.2705	0.0436607	0.999481	-0.0188222	0.989855
orf19.5345	C2_10670W_A	C2_10670W_A	0.188335	0.664059	-0.0338824	0.999481	-0.264312	0.635101
orf19.5346	C2_10680W_A	C2_10680W_A	-0.520861	0.0321353	-0.227414	0.999481	-0.190448	0.468161
orf19.5350	C2_10700C_A	C2_10700C_A	0.00454572	0.987921	-0.101705	0.999481	-0.0577565	0.874329
orf19.5352	C2_10720C_A	C2_10720C_A	-0.26421	0.222419	-0.0114335	0.999481	0.0131646	0.972142
orf19.5353	C2_10730W_A	C2_10730W_A	0.995976	0.164764	0.0876589	0.999481	0.370754	0.706739
orf19.5356	C2_10740C_A	C2_10740C_A	1.51539	0.0162322	0.0332107	0.999481	0.585975	0.317365
orf19.5358	C2_10760C_A	C2_10760C_A	0.525076	0.0905652	-0.05359	0.999481	0.196426	0.609994
orf19.5363	C2_10790C_A	C2_10790C_A	-0.208063	0.427417	-0.0195652	0.999481	0.110407	0.762899
snR47	C2_10800W_A	C2_10800W_A	-0.133691	0.780242	0.332543	0.999481	-0.0965204	0.878786
orf19.5364	C2_10810W_A	C2_10810W_A	0.331004	0.199334	-0.172332	0.999481	0.0587017	0.882848
orf19.5365	C2_10820C_A	C2_10820C_A	0.544409	0.0750615	-0.160065	0.999481	0.217578	0.5539
orf19.5365.1	C2_10830W_A	C2_10830W_A	-0.278046	0.16439	-0.200709	0.999481	0.0560249	0.845544
orf19.5368	C2_10850C_A	C2_10850C_A	0.663408	0.0694247	-0.217895	0.999481	0.0946265	0.850401
orf19.5369	C2_10860C_A	C2_10860C_A	0.0149148	0.947695	-0.0950782	0.999481	0.0309363	0.921528
orf19.5370	C2_10870W_A	C2_10870W_A	-0.676894	0.0785695	-0.00622267	0.999481	-0.380105	0.398365
orf19.5474	C3_00010C_A	C3_00010C_A	0.0825132	0.884119	0.226047	0.999481	0.0732029	0.929147
orf19.5469	C3_00030C_A	C3_00030C_A	0.468748	0.276226	0.422855	0.999481	0.299488	0.599487
orf19.5468	C3_00050C_A	C3_00050C_A	-0.593309	0.120959	-0.0267446	0.999481	0.000985888	0.999049
orf19.5465	C3_00100W_A	C3_00100W_A	0.801492	0.0497682	-0.00207971	0.99972	0.408795	0.381785
orf19.5464	C3_00120W_A	C3_00120W_A	-0.378679	0.266812	-0.393806	0.999481	-0.284376	0.534399
orf19.5459	C3_00130C_A	C3_00130C_A	0.0703597	0.781286	-0.0830826	0.999481	0.0586408	0.870904
orf19.5462	C3_00140W_A	C3_00140W_A	-0.344362	0.712163	-0.194776	0.999481	-0.65992	0.585463
orf19.5461	C3_00150W_A	C3_00150W_A	0.191771	0.799988	0.0535971	0.999481	-0.468133	0.618589
orf19.5457	C3_00160C_A	C3_00160C_A	-0.00548648	0.982848	0.0216057	0.999481	-0.201806	0.418006
orf19.5455	C3_00170C_A	C3_00170C_A	-0.793442	0.0404744	0.205784	0.999481	-0.545108	0.226853
orf19.5451	C3_00190W_A	C3_00190W_A	-2.15095	0.0156165	-0.0438545	0.999481	-1.47604	0.110647
orf19.5449	C3_00210C_A	C3_00210C_A	-0.418965	0.457364	0.438004	0.999481	-0.415295	0.538447
orf19.5442	C3_00270C_A	C3_00270C_A	-0.0308547	0.9034	-0.095239	0.999481	0.00155253	0.997063
orf19.5439	C3_00300W_A	C3_00300W_A	0.534442	0.144638	-0.168827	0.999481	0.411881	0.376539
orf19.5438	C3_00310C_A	C3_00310C_A	-0.0902474	0.829028	-0.0255517	0.999481	-0.00835649	0.990285
orf19.5433	C3_00340W_A	C3_00340W_A	-0.112454	0.710272	0.139556	0.999481	0.264372	0.453546
orf19.5431	C3_00360W_A	C3_00360W_A	1.70005	0.030363	0.491889	0.999481	-0.153624	0.878131
orf19.5429	C3_00380C_A	C3_00380C_A	0.118044	0.573472	-0.0319481	0.999481	-0.141404	0.608263
orf19.5428	C3_00390W_A	C3_00390W_A	-0.437581	0.17741	-0.161749	0.999481	-0.54167	0.222828
orf19.5426	C3_00400C_A	C3_00400C_A	0.048248	0.951742	0.172523	0.999481	-0.59574	0.494167
orf19.5424	C3_00410C_A	C3_00410C_A	1.21688	0.266117	1.05713	0.999481	-0.562937	0.699538
orf19.5425	C3_00420W_A	C3_00420W_A	0.332026	0.0922696	0.0315196	0.999481	0.408769	0.143876
orf19.5422	C3_00440W_A	C3_00440W_A	-0.570717	0.104123	-0.166044	0.999481	-0.100274	0.832845
orf19.5420	C3_00450C_A	C3_00450C_A	0.095221	0.728336	0.203676	0.999481	0.287793	0.392593
orf19.5418	C3_00470W_A	C3_00470W_A	-0.0569313	0.768518	-0.0455276	0.999481	-0.0117304	0.970093
orf19.5413	C3_00500C_A	C3_00500C_A	0.291039	0.222545	-0.129844	0.999481	0.0465952	0.903105
orf19.5412	C3_00510W_A	C3_00510W_A	0.442513	0.13802	0.169511	0.999481	0.0388916	0.935786
orf19.5411	C3_00520W_A	C3_00520W_A	-0.137163	0.615737	-0.048986	0.999481	-0.16	0.653622
orf19.5410	C3_00530C_A	C3_00530C_A	0.594483	0.156131	-0.0841733	0.999481	0.283752	0.602647
orf19.5406	C3_00570C_A	C3_00570C_A	0.010166	0.981386	-0.00605888	0.999481	0.218645	0.622248
orf19.5397	C3_00610W_A	C3_00610W_A	-0.553924	0.0298829	-0.100293	0.999481	-0.315322	0.255258
orf19.5394.1	C3_00620C_A	C3_00620C_A	-1.05917	0.0195852	-0.171715	0.999481	-0.220621	0.61027
orf19.5395	C3_00630W_A	C3_00630W_A	0.0564661	0.804296	0.00604658	0.999481	-0.00363815	0.990928
orf19.5393	C3_00640W_A	C3_00640W_A	0.266444	0.485226	0.105203	0.999481	-0.0304328	0.965107
orf19.5391	C3_00660W_A	C3_00660W_A	0.90689	0.0313983	-0.143491	0.999481	0.808754	0.13072
orf19.5381	C3_00730W_A	C3_00730W_A	0.283947	0.183607	0.0310415	0.999481	0.133152	0.631479
orf19.5376	C3_00790W_A	C3_00790W_A	0.171386	0.500501	0.00910719	0.999481	-0.141718	0.684322
orf19.6155	C3_00830C_A	C3_00830C_A	0.312584	0.321385	0.0522164	0.999481	-0.023695	0.967874
orf19.6156	C3_00840C_A	C3_00840C_A	0.134744	0.647175	0.127351	0.999481	0.619577	0.128042
orf19.6160	C3_00850C_A	C3_00850C_A	-0.0448044	0.894632	0.139098	0.999481	0.111542	0.790949
orf19.6166	C3_00890C_A	C3_00890C_A	0.634227	0.108876	0.226222	0.999481	0.298823	0.526503
orf19.6168	C3_00910W_A	C3_00910W_A	0.187764	0.568725	0.33949	0.999481	-0.00668246	0.990511
orf19.2498	C3_00940W_A	C3_00940W_A	0.425204	0.399337	0.0312854	0.999481	0.00583986	0.99478
orf19.2499	C3_00950C_A	C3_00950C_A	0.146021	0.538674	-0.127844	0.999481	0.148113	0.635985
orf19.2500	C3_00960W_A	C3_00960W_A	0.516881	0.0628126	0.127766	0.999481	0.201407	0.529041
orf19.2503	C3_00990C_A	C3_00990C_A	-0.534291	0.388242	0.358659	0.999481	-1.14114	0.196902
orf19.2506	C3_01020W_A	C3_01020W_A	0.128009	0.571189	0.261739	0.999481	0.400046	0.190179
orf19.2509.1	C3_01060W_A	C3_01060W_A	-0.261664	0.894715	1.10063	0.999481	-2.39093	0.300814
orf19.2510	C3_01070C_A	C3_01070C_A	-0.396065	0.141673	0.00532734	0.999481	0.0895089	0.802017
orf19.2511.2	C3_01090W_A	C3_01090W_A	-0.40385	0.262253	0.114736	0.999481	-0.918748	0.110647
orf19.2512	C3_01100W_A	C3_01100W_A	-0.0196274	0.957402	0.0216168	0.999481	0.351777	0.355609
orf19.2513	C3_01110C_A	C3_01110C_A	2.46654	0.016975	0.954934	0.999481	0.891155	0.321924
orf19.2514	C3_01120W_A	C3_01120W_A	0.752729	0.0495544	0.11469	0.999481	0.12043	0.803087
orf19.2515	C3_01130C_A	C3_01130C_A	0.12794	0.929327	0.151182	0.999481	-1.22436	0.469655
orf19.2516	C3_01140W_A	C3_01140W_A	0.359027	0.160645	0.147921	0.999481	0.714068	0.0638516
orf19.158	C3_01150C_A	C3_01150C_A	0.416238	0.189249	-0.00515645	0.999481	0.640383	0.165888
orf19.3154	C3_01170W_A	C3_01170W_A	0.0764864	0.767697	0.0803224	0.999481	-0.0602466	0.871292
orf19.3156	C3_01180C_A	C3_01180C_A	-0.649417	0.170621	0.0888135	0.999481	-0.288371	0.639785
orf19.3158	C3_01190C_A	C3_01190C_A	0.112369	0.518818	0.0219275	0.999481	0.0544342	0.827766
orf19.1730	C3_01210C_A	C3_01210C_A	-0.317613	0.103762	-0.10444	0.999481	-0.333469	0.202427
orf19.1729	C3_01220W_A	C3_01220W_A	-0.877299	0.0178542	-0.197059	0.999481	-0.215382	0.526338
orf19.1728	C3_01230C_A	C3_01230C_A	-0.690764	0.519542	0.443717	0.999481	0.0217764	0.990285
orf19.1725	C3_01260C_A	C3_01260C_A	-0.360348	0.276034	0.0249135	0.999481	0.0528321	0.916644
orf19.1723	C3_01280W_A	C3_01280W_A	-0.898072	0.0194686	-0.125255	0.999481	-0.115199	0.773623
orf19.1720	C3_01310W_A	C3_01310W_A	1.05945	0.0156165	0.157483	0.999481	0.192689	0.642598
orf19.1717	C3_01340W_A	C3_01340W_A	0.250524	0.45688	0.160119	0.999481	-0.190185	0.678647
orf19.1709	C3_01420C_A	C3_01420C_A	0.0287599	0.961827	0.514515	0.999481	-1.03612	0.163275
orf19.1708	C3_01430W_A	C3_01430W_A	1.31091	0.0288592	0.117257	0.999481	0.769668	0.235845
orf19.1707	C3_01440C_A	C3_01440C_A	-0.0305169	0.92122	-0.163662	0.999481	-0.0183875	0.968647
orf19.1698	C3_01510W_A	C3_01510W_A	-0.0677951	0.762647	0.0903915	0.999481	-0.0743097	0.80221
orf19.1697	C3_01520C_A	C3_01520C_A	0.65931	0.306271	-0.254372	0.999481	0.668016	0.428172
orf19.1691	C3_01540W_A	C3_01540W_A	-4.30612	0.0156165	-1.0688	0.999481	-2.21362	0.199286
orf19.1687	C3_01560W_A	C3_01560W_A	1.13481	0.0150571	0.138851	0.999481	0.570064	0.202427
orf19.1686	C3_01570W_A	C3_01570W_A	-0.225362	0.35682	-0.0364721	0.999481	-0.144122	0.660057
orf19.1684	C3_01590W_A	C3_01590W_A	0.14525	0.525808	0.17254	0.999481	-0.222082	0.44392
orf19.1682	C3_01610W_A	C3_01610W_A	-0.109654	0.721255	0.103439	0.999481	-0.772059	0.0972836
orf19.1681	C3_01620W_A	C3_01620W_A	-0.675889	0.0501336	0.0606117	0.999481	-0.239786	0.51951
orf19.1679	C3_01640C_A	C3_01640C_A	0.305895	0.823458	1.25661	0.999481	-0.608674	0.692284
orf19.1678	C3_01660W_A	C3_01660W_A	0.349195	0.194387	0.140833	0.999481	0.31387	0.348399
orf19.1677	C3_01670W_A	C3_01670W_A	-0.0779111	0.682759	-0.108019	0.999481	0.16171	0.489742
orf19.1676	C3_01680C_A	C3_01680C_A	-0.366639	0.187445	0.108876	0.999481	-0.189902	0.583571
orf19.1675	C3_01690W_A	C3_01690W_A	0.0588826	0.863021	0.160753	0.999481	0.182105	0.6427
orf19.1672	C3_01720C_A	C3_01720C_A	-0.0598658	0.739321	0.0340009	0.999481	0.0760195	0.753958
orf19.1671.1	C3_01740C_A	C3_01740C_A	-0.0568225	0.936543	0.266716	0.999481	-0.271554	0.740262
orf19.1668	C3_01770C_A	C3_01770C_A	-0.311681	0.320107	-0.294991	0.999481	-0.575763	0.212377
orf19.1667.1	C3_01780C_A	C3_01780C_A	-0.836834	0.0606182	0.198943	0.999481	-0.391096	0.413929
orf19.1667	C3_01790C_A	C3_01790C_A	0.467343	0.116397	-0.127372	0.999481	0.0920125	0.827771
orf19.1666	C3_01800C_A	C3_01800C_A	0.358946	0.183861	-0.0127898	0.999481	0.0291679	0.949215
orf19.1664	C3_01820W_A	C3_01820W_A	-1.12425	0.0401285	0.0666996	0.999481	0.200457	0.733538
orf19.1662	C3_01850W_A	C3_01850W_A	0.0885526	0.701575	0.100088	0.999481	0.379187	0.216934
orf19.1658	C3_01890C_A	C3_01890C_A	-0.164165	0.399918	0.218048	0.999481	-0.252454	0.331121
orf19.1656	C3_01900C_A	C3_01900C_A	0.0511019	0.923142	0.0392026	0.999481	-0.254925	0.68118
orf19.1655.3	C3_01910C_A	C3_01910C_A	0.235117	0.456364	-0.0503492	0.999481	-0.036404	0.946376
orf19.1654	C3_01940C_A	C3_01940C_A	-0.616486	0.130723	-0.184825	0.999481	-0.401681	0.430177
orf19.1653	C3_01950C_A	C3_01950C_A	-0.961521	0.029826	-0.236385	0.999481	-0.359328	0.443001
orf19.1651	C3_01970C_A	C3_01970C_A	-0.152102	0.752679	0.323115	0.999481	0.168136	0.779609
orf19.1647	C3_02010C_A	C3_02010C_A	0.31487	0.549349	-0.701746	0.999481	0.46934	0.513732
orf19.1646	C3_02020W_A	C3_02020W_A	0.789612	0.0437688	0.126638	0.999481	0.316808	0.468418
orf19.1643	C3_02030W_A	C3_02030W_A	0.627088	0.0251283	0.0951053	0.999481	0.525521	0.127157
orf19.1642	C3_02040C_A	C3_02040C_A	1.00598	0.0493899	0.123849	0.999481	0.506444	0.38219
orf19.1641	C3_02060W_A	C3_02060W_A	0.13422	0.809607	0.300676	0.999481	-0.325629	0.62089
orf19.1639	C3_02070C_A	C3_02070C_A	1.61856	0.126527	0.0241012	0.999481	0.0612842	0.974003
orf19.1638	C3_02080W_A	C3_02080W_A	0.0251288	0.931621	-0.0195199	0.999481	-0.113185	0.748838
orf19.1637	C3_02090C_A	C3_02090C_A	0.330694	0.393546	-0.379538	0.999481	0.173685	0.760164
orf19.1634	C3_02120W_A	C3_02120W_A	-0.00380334	0.988678	0.0256221	0.999481	-0.106602	0.741507
orf19.1632	C3_02140C_A	C3_02140C_A	-0.226644	0.614375	-0.0760726	0.999481	0.594962	0.285586
orf19.1630	C3_02160C_A	C3_02160C_A	-0.329839	0.163671	-0.0925316	0.999481	-0.197792	0.512131
orf19.1626	C3_02180C_A	C3_02180C_A	-0.265297	0.187965	-0.217523	0.999481	0.0875778	0.755363
orf19.1625	C3_02190C_A	C3_02190C_A	-0.0632585	0.869317	0.209748	0.999481	-0.554236	0.231938
orf19.1624.1	C3_02200W_A	C3_02200W_A	-0.339368	0.433947	0.114957	0.999481	-0.204934	0.726993
orf19.1624	C3_02210C_A	C3_02210C_A	-0.092976	0.629508	0.051747	0.999481	0.112521	0.653622
orf19.1619	C3_02260C_A	C3_02260C_A	0.190796	0.520826	0.150156	0.999481	-0.0919052	0.831422
orf19.1618.1	C3_02270W_A	C3_02270W_A	0.827923	0.0342127	0.627609	0.999481	0.455781	0.251737
orf19.1617	C3_02290W_A	C3_02290W_A	-0.89524	0.0738778	0.341531	0.999481	-0.255733	0.647295
orf19.1611	C3_02330C_A	C3_02330C_A	-0.1405	0.80028	0.139973	0.999481	-0.507486	0.440095
orf19.1610	C3_02340W_A	C3_02340W_A	-0.709433	0.0811488	-0.426837	0.999481	0.545786	0.256407
orf19.1609	C3_02350W_A	C3_02350W_A	0.17262	0.613916	0.0128908	0.999481	0.243331	0.578987
orf19.1608	C3_02360C_A	C3_02360C_A	3.55401	0.127833	-0.0781956	0.999481	0.731966	0.841137
orf19.1606	C3_02390W_A	C3_02390W_A	0.457352	0.214074	0.247816	0.999481	-0.173218	0.733538
orf19.229	C3_02410C_A	C3_02410C_A	-1.20282	0.00767589	-0.166866	0.999481	-0.498044	0.165191
orf19.239	C3_02490C_A	C3_02490C_A	-0.042406	0.857039	-0.0405153	0.999481	0.239828	0.38267
orf19.242.2	C3_02530W_A	C3_02530W_A	-0.0913485	0.779411	0.0373027	0.999481	-0.176893	0.66329
orf19.246	C3_02570W_A	C3_02570W_A	0.150322	0.780707	-0.120118	0.999481	0.27294	0.685379
orf19.247	C3_02580C_A	C3_02580C_A	-0.331803	0.231607	-0.121905	0.999481	-0.427202	0.256407
orf19.252	C3_02620C_A	C3_02620C_A	-0.488127	0.0736574	0.259322	0.999481	-0.42369	0.218587
orf19.254	C3_02630C_A	C3_02630C_A	0.270135	0.63791	0.542538	0.999481	0.00311032	0.997134
orf19.258	C3_02660W_A	C3_02660W_A	0.514932	0.449039	1.12234	0.999481	-0.146105	0.877186
orf19.259	C3_02670W_A	C3_02670W_A	0.789785	0.129912	-0.146375	0.999481	0.469773	0.478731
orf19.261	C3_02690C_A	C3_02690C_A	0.0906134	0.670037	0.176668	0.999481	0.0752376	0.793549
orf19.263.1	C3_02710W_A	C3_02710W_A	-0.00238985	0.994875	0.0958335	0.999481	0.073898	0.88423
orf19.264	C3_02720W_A	C3_02720W_A	-0.102426	0.798461	0.53185	0.999481	-0.563099	0.231708
orf19.267	C3_02760C_A	C3_02760C_A	0.55064	0.0303411	0.0916349	0.999481	0.161462	0.551581
orf19.268	C3_02770C_A	C3_02770C_A	-0.750128	0.0183297	-0.188832	0.999481	-0.224481	0.449443
orf19.270	C3_02790W_A	C3_02790W_A	-2.58751	0.0300949	-0.297127	0.999481	-1.69356	0.202098
orf19.273	C3_02820C_A	C3_02820C_A	0.4316	0.04743	0.0870787	0.999481	0.0302304	0.922167
orf19.275	C3_02840W_A	C3_02840W_A	1.33249	0.0453192	-0.0427244	0.999481	1.05482	0.200731
orf19.276	C3_02850C_A	C3_02850C_A	0.547338	0.227603	-0.104256	0.999481	0.683912	0.254339
orf19.278	C3_02870C_A	C3_02870C_A	0.913597	0.303098	0.325165	0.999481	0.256436	0.841902
orf19.279	C3_02880W_A	C3_02880W_A	-0.0098649	0.992081	0.581014	0.999481	-0.703249	0.500694
orf19.280	C3_02890C_A	C3_02890C_A	-0.870488	0.394972	-0.360621	0.999481	0.336302	0.813665
orf19.284	C3_02910W_A	C3_02910W_A	-0.00353899	0.996651	0.00825833	0.999481	0.212156	0.833351
orf19.285	C3_02920W_A	C3_02920W_A	-1.38717	0.0115739	-0.0983191	0.999481	-0.605406	0.211577
orf19.286	C3_02930W_A	C3_02930W_A	-0.530322	0.266117	-0.137395	0.999481	-0.748163	0.254339
orf19.291	C3_02970C_A	C3_02970C_A	-0.0173434	0.931245	0.0406251	0.999481	-0.00550923	0.986048
orf19.292	C3_02980C_A	C3_02980C_A	-0.0175241	0.972846	-0.188739	0.999481	0.211711	0.693339
orf19.298	C3_03020W_A	C3_03020W_A	-0.100368	0.912811	-0.25828	0.999481	0.611784	0.543613
orf19.302	C3_03060W_A	C3_03060W_A	-0.547376	0.0456443	0.0607059	0.999481	-0.234886	0.429751
orf19.304	C3_03070W_A	C3_03070W_A	0.646572	0.0950591	0.20215	0.999481	0.460405	0.323141
orf19.305	C3_03080W_A	C3_03080W_A	-0.119024	0.689738	0.228584	0.999481	-0.241778	0.498137
orf19.307	C3_03100C_A	C3_03100C_A	-0.0241788	0.897955	-0.152993	0.999481	0.0109014	0.970088
orf19.308	C3_03110W_A	C3_03110W_A	0.730057	0.0323516	0.195471	0.999481	0.468415	0.218834
orf19.314	C3_03150W_A	C3_03150W_A	-0.0757003	0.849188	-0.127874	0.999481	-0.328354	0.485391
orf19.315	C3_03160C_A	C3_03160C_A	-0.528735	0.171348	-0.101291	0.999481	-0.0129612	0.984638
orf19.318	C3_03190C_A	C3_03190C_A	0.518102	0.246607	0.497104	0.999481	-0.0396118	0.957896
orf19.319	C3_03200C_A	C3_03200C_A	-0.0224946	0.93967	-0.0457287	0.999481	-0.181802	0.58829
orf19.320	C3_03210W_A	C3_03210W_A	-0.0360974	0.925284	0.212365	0.999481	-0.681468	0.168257
orf19.321	C3_03230C_A	C3_03230C_A	-0.299641	0.659005	-0.0830976	0.999481	-0.258333	0.78301
orf19.323	C3_03250W_A	C3_03250W_A	0.522451	0.0760176	0.232108	0.999481	0.348211	0.323141
orf19.325	C3_03260W_A	C3_03260W_A	0.286344	0.14449	0.0679549	0.999481	0.151832	0.535724
orf19.326	C3_03270W_A	C3_03270W_A	-0.499418	0.0699745	0.378137	0.999481	-0.0105891	0.978883
orf19.329	C3_03300C_A	C3_03300C_A	0.484714	0.0732854	0.0274516	0.999481	0.141433	0.677606
orf19.331	C3_03310C_A	C3_03310C_A	0.0638545	0.787478	-0.0443661	0.999481	0.107796	0.724139
orf19.332	C3_03330C_A	C3_03330C_A	-0.125903	0.555393	-0.0600958	0.999481	-0.247696	0.369015
orf19.332.1	C3_03340C_A	C3_03340C_A	-0.416402	0.110316	0.0549101	0.999481	-0.712932	0.0780969
orf19.334	C3_03370C_A	C3_03370C_A	-0.419979	0.412248	0.364309	0.999481	-0.0148846	0.986589
orf19.335	C3_03380W_A	C3_03380W_A	-0.564387	0.0424443	-0.195289	0.999481	0.361654	0.244432
orf19.338	C3_03410C_A	C3_03410C_A	-0.514413	0.188343	0.158561	0.999481	0.0264343	0.968647
orf19.340	C3_03430C_A	C3_03430C_A	-0.244392	0.426626	-0.37979	0.999481	0.0551193	0.913856
orf19.341	C3_03440C_A	C3_03440C_A	3.06606	0.0178542	0.466806	0.999481	0.451514	0.746665
orf19.344	C3_03460C_A	C3_03460C_A	1.60443	0.0425429	1.19532	0.999481	1.22174	0.156451
orf19.345	C3_03470W_A	C3_03470W_A	0.580365	0.0801085	0.336936	0.999481	0.219369	0.567405
orf19.349	C3_03510C_A	C3_03510C_A	-0.295953	0.192031	0.0293598	0.999481	0.186438	0.514852
orf19.351	C3_03530W_A	C3_03530W_A	-0.328223	0.419709	-0.248114	0.999481	-0.183611	0.754991
orf19.352	C3_03540W_A	C3_03540W_A	0.0539835	0.827933	-0.156707	0.999481	0.229168	0.430177
orf19.354	C3_03560W_A	C3_03560W_A	-0.155757	0.468508	-0.168991	0.999481	0.0811169	0.791085
orf19.355	C3_03570C_A	C3_03570C_A	5.64197	0.234769	-0.162936	0.999481	-0.640747	0.949854
orf19.357	C3_03590W_A	C3_03590W_A	-0.1376	0.6117	0.0469337	0.999481	-0.0670563	0.867188
orf19.6952	C3_03670W_A	C3_03670W_A	-0.372044	0.103762	-0.479154	0.851119	0.0854623	0.78455
orf19.6951	C3_03680W_A	C3_03680W_A	0.830194	0.0833896	-0.0423089	0.999481	0.47895	0.404463
orf19.6950	C3_03690W_A	C3_03690W_A	1.87506	0.0354342	0.685947	0.999481	0.356349	0.728303
orf19.6943	C3_03740W_A	C3_03740W_A	-0.136143	0.748137	0.320788	0.999481	-0.108445	0.842488
orf19.6941	C3_03760W_A	C3_03760W_A	-0.658475	0.1314	0.0937335	0.999481	-0.883384	0.161927
orf19.6939	C3_03770C_A	C3_03770C_A	0.104977	0.76005	0.021289	0.999481	-0.119923	0.793549
orf19.6940	C3_03780W_A	C3_03780W_A	0.121431	0.877368	0.159256	0.999481	-0.0341831	0.977187
orf19.6934	C3_03820C_A	C3_03820C_A	-0.00844306	0.973271	0.122593	0.999481	0.190062	0.438773
orf19.6933	C3_03830W_A	C3_03830W_A	0.315585	0.245888	0.0333916	0.999481	-0.159046	0.669542
orf19.6931	C3_03840C_A	C3_03840C_A	0.130597	0.445221	-0.0191979	0.999481	0.23976	0.288374
orf19.6929	C3_03860W_A	C3_03860W_A	-0.260173	0.257082	-0.148457	0.999481	0.181866	0.529087
orf19.6923.1	C3_03920W_A	C3_03920W_A	-0.233263	0.236388	-0.356049	0.999481	-0.0253695	0.940192
orf19.6923	C3_03930W_A	C3_03930W_A	-0.454792	0.0298977	-0.116501	0.999481	0.0591005	0.809125
orf19.2812	C3_03980C_A	C3_03980C_A	0.587704	0.22544	-0.0703371	0.999481	0.306093	0.635985
orf19.913.2	C3_04080W_A	C3_04080W_A	-0.301152	0.270022	0.0472405	0.999481	-0.720064	0.0987352
orf19.5854.1	C3_04100W_A	C3_04100W_A	-0.34826	0.268672	0.138428	0.999481	-0.199486	0.618496
orf19.5856	C3_04120C_A	C3_04120C_A	0.403778	0.213052	0.0402263	0.999481	-0.00487853	0.99177
orf19.5857	C3_04130W_A	C3_04130W_A	-0.47303	0.0513189	-0.0272772	0.999481	-0.300178	0.289623
snR17A	C3_04150W_A	C3_04150W_A	-0.730156	0.1943	0.0606259	0.999481	0.0656724	0.945319
orf19.5860	C3_04170W_A	C3_04170W_A	0.216547	0.689738	-0.250274	0.999481	0.0912103	0.915561
orf19.5861.1	C3_04190W_A	C3_04190W_A	-0.446516	0.300399	0.25902	0.999481	-0.235218	0.669542
orf19.5863	C3_04210W_A	C3_04210W_A	0.232564	0.68757	0.93606	0.999481	-1.3377	0.114465
orf19.5865	C3_04230W_A	C3_04230W_A	0.855014	0.160402	0.0933663	0.999481	0.666227	0.374697
orf19.5869	C3_04260W_A	C3_04260W_A	0.377586	0.298978	0.32178	0.999481	0.155629	0.754861
orf19.5876	C3_04330C_A	C3_04330C_A	0.144557	0.842179	0.118005	0.999481	-0.493393	0.571529
orf19.5879	C3_04350C_A	C3_04350C_A	0.0946166	0.888675	0.00879256	0.999481	0.377946	0.613014
orf19.5880	C3_04360W_A	C3_04360W_A	-0.662124	0.0531007	-0.0410411	0.999481	-0.247285	0.526185
orf19.5884	C3_04370C_A	C3_04370C_A	0.688166	0.0370188	-0.0151608	0.999481	0.445584	0.238335
orf19.5885	C3_04380C_A	C3_04380C_A	0.658939	0.0276305	0.0833049	0.999481	0.54793	0.140332
orf19.5890	C3_04410C_A	C3_04410C_A	-0.459145	0.0379249	-0.177716	0.999481	0.0528406	0.850216
orf19.5892	C3_04420W_A	C3_04420W_A	-0.719392	0.0275959	-0.228114	0.999481	0.0833395	0.827311
orf19.5896	C3_04450C_A	C3_04450C_A	0.156585	0.880723	0.109826	0.999481	0.723924	0.51951
orf19.5897	C3_04460W_A	C3_04460W_A	0.246943	0.298978	-0.0253054	0.999481	0.00687969	0.98784
orf19.5905	C3_04510W_A	C3_04510W_A	1.9131	0.0284825	0.430712	0.999481	0.984789	0.26992
orf19.5910	C3_04540C_A	C3_04540C_A	0.590373	0.142937	0.0678683	0.999481	0.273951	0.592096
orf19.5917.3	C3_04590W_A	C3_04590W_A	-0.468981	0.0716212	-0.0464209	0.999481	-0.16424	0.606352
orf19.5920	C3_04620C_A	C3_04620C_A	-0.111566	0.689738	0.389702	0.999481	-0.0904657	0.803087
orf19.5921	C3_04630W_A	C3_04630W_A	0.190715	0.682759	0.701021	0.999481	-0.89477	0.166688
orf19.5925	C3_04650W_A	C3_04650W_A	-0.162213	0.833957	0.416204	0.999481	-0.866256	0.338225
orf19.5929	C3_04690C_A	C3_04690C_A	-0.154638	0.475626	-0.21302	0.999481	-0.0320236	0.9305
orf19.5930	C3_04700W_A	C3_04700W_A	0.347318	0.308912	0.190944	0.999481	0.0531436	0.92207
orf19.5932	C3_04720C_A	C3_04720C_A	0.157366	0.779411	0.242317	0.999481	-0.156048	0.833915
orf19.5933	C3_04730C_A	C3_04730C_A	1.5837	0.325397	0.221139	0.999481	-1.85875	0.45543
orf19.5934	C3_04740C_A	C3_04740C_A	0.571296	0.136867	0.0259692	0.999481	-0.175722	0.74202
orf19.5935	C3_04750W_A	C3_04750W_A	-0.138551	0.615737	0.0351912	0.999481	-0.470002	0.213437
orf19.5941	C3_04780C_A	C3_04780C_A	-0.291102	0.104903	0.0192059	0.999481	-0.172059	0.434447
orf19.5942	C3_04790W_A	C3_04790W_A	0.353181	0.441884	0.151741	0.999481	-0.189515	0.775384
orf19.5943	C3_04800C_A	C3_04800C_A	0.441981	0.456892	0.142432	0.999481	-0.513489	0.519395
orf19.5943.1	C3_04810C_A	C3_04810C_A	-0.275399	0.237415	-0.0449286	0.999481	-0.0557618	0.878131
orf19.5952	C3_04840C_A	C3_04840C_A	-0.66411	0.564302	-0.206044	0.999481	5.03694	0.00178685
orf19.5961	C3_04920C_A	C3_04920C_A	-0.4142	0.572255	0.116164	0.999481	-0.825348	0.382053
orf19.5963	C3_04940W_A	C3_04940W_A	0.327528	0.582246	0.36657	0.999481	-0.274632	0.7341
orf19.5965	C3_04970C_A	C3_04970C_A	-0.481112	0.196522	-0.115896	0.999481	-0.285682	0.549408
orf19.5970	C3_05010C_A	C3_05010C_A	-0.0988449	0.730095	-0.220473	0.999481	0.0637576	0.879423
orf19.5971	C3_05020W_A	C3_05020W_A	-0.00394295	0.98862	-0.0386737	0.999481	-0.151996	0.617545
orf19.5976	C3_05060W_A	C3_05060W_A	0.52432	0.126675	0.120445	0.999481	0.138771	0.766562
orf19.5978	C3_05080W_A	C3_05080W_A	2.49781	0.112553	-0.0525946	0.999481	0.0500397	0.987271
orf19.5980	C3_05090C_A	C3_05090C_A	-1.20951	0.0183297	-0.591593	0.999481	-0.0624283	0.916583
orf19.5984	C3_05110W_A	C3_05110W_A	0.976384	0.0530389	0.248888	0.999481	0.546342	0.336918
orf19.5985	C3_05120C_A	C3_05120C_A	0.114848	0.482143	-0.0142079	0.999481	-0.0384384	0.879018
orf19.5987	C3_05140C_A	C3_05140C_A	0.912589	0.025314	-0.0628537	0.999481	0.343812	0.413929
orf19.5989	C3_05150W_A	C3_05150W_A	0.767712	0.0183297	0.081834	0.999481	0.35386	0.267539
orf19.5991	C3_05160C_A	C3_05160C_A	1.12677	0.0161833	0.351769	0.999481	0.376613	0.380247
orf19.6003	C3_05250C_A	C3_05250C_A	-0.515828	0.290098	-0.0153797	0.999481	-0.0514568	0.949125
orf19.6007	C3_05280C_A	C3_05280C_A	0.410076	0.229858	0.594829	0.999481	0.259358	0.551581
orf19.6008	C3_05290C_A	C3_05290C_A	-0.307545	0.468429	0.19346	0.999481	0.158714	0.78301
orf19.6966	C3_05300C_A	C3_05300C_A	-0.104329	0.691621	0.0853223	0.999481	-0.00534976	0.990641
orf19.6968	C3_05320W_A	C3_05320W_A	0.548497	0.43551	0.656952	0.999481	0.633179	0.465251
orf19.6970	C3_05330C_A	C3_05330C_A	-0.162658	0.668579	0.0175627	0.999481	-0.000530314	0.99937
orf19.6973	C3_05360C_A	C3_05360C_A	-0.659171	0.363036	0.123558	0.999481	-0.926139	0.336918
orf19.6976	C3_05380W_A	C3_05380W_A	1.87124	0.0705081	0.401448	0.999481	1.55992	0.204168
orf19.6978	C3_05400C_A	C3_05400C_A	-0.767371	0.0322527	-0.227809	0.999481	-0.251611	0.509878
orf19.6979	C3_05410W_A	C3_05410W_A	0.642016	0.0432758	0.142098	0.999481	0.140101	0.717173
orf19.6980	C3_05420W_A	C3_05420W_A	-0.0672364	0.762647	0.104335	0.999481	-0.0807121	0.78301
orf19.6981	C3_05430W_A	C3_05430W_A	0.719558	0.0966879	0.0273158	0.999481	0.37046	0.478449
orf19.6982	C3_05440C_A	C3_05440C_A	0.181635	0.502821	0.155425	0.999481	0.650698	0.102447
orf19.6983	C3_05450C_A	C3_05450C_A	-1.25618	0.0225216	-0.185679	0.999481	-0.54345	0.335917
orf19.6984	C3_05460W_A	C3_05460W_A	0.64476	0.0342127	0.201555	0.999481	0.216505	0.509878
orf19.6986	C3_05510W_A	C3_05510W_A	-0.0542262	0.871098	0.0554183	0.999481	-0.25569	0.503003
orf19.6989	C3_05540C_A	C3_05540C_A	0.567941	0.10162	0.115731	0.999481	0.49081	0.251737
orf19.6990	C3_05550C_A	C3_05550C_A	-0.688815	0.076905	-0.0396335	0.999481	-0.543912	0.255722
orf19.6999	C3_05640W_A	C3_05640W_A	3.13784	0.104558	0.744353	0.999481	0.256447	0.938921
orf19.7347	C3_05680W_A	C3_05680W_A	0.224158	0.425774	-0.118667	0.999481	0.285194	0.433187
orf19.7356	C3_05750C_A	C3_05750C_A	0.759526	0.398847	2.23261	0.542357	-2.32615	0.0868716
orf19.7357	C3_05760W_A	C3_05760W_A	-0.65487	0.0307085	-0.00737063	0.999481	-0.305655	0.34824
orf19.7360	C3_05790C_A	C3_05790C_A	-0.411304	0.100403	0.0817173	0.999481	-0.314936	0.295515
orf19.7361	C3_05800W_A	C3_05800W_A	1.11981	0.0485278	0.131087	0.999481	0.751553	0.251718
snR44d	C3_05820W_A	C3_05820W_A	0.403923	0.355061	0.15093	0.999481	0.383711	0.480337
orf19.7364	C3_05840W_A	C3_05840W_A	6.41475	0.066168	0.453153	0.999481	0.00479311	0.99937
orf19.7365	C3_05850W_A	C3_05850W_A	-0.29956	0.130798	-0.210992	0.999481	-0.0397304	0.892691
orf19.7366	C3_05860C_A	C3_05860C_A	0.350175	0.363036	0.0519742	0.999481	0.3195	0.518466
orf19.7368	C3_05880C_A	C3_05880C_A	0.0417841	0.894715	-0.0328894	0.999481	0.291046	0.415034
orf19.7370	C3_05900W_A	C3_05900W_A	0.839667	0.100579	0.523639	0.999481	0.132594	0.844299
orf19.7375	C3_05940C_A	C3_05940C_A	0.238366	0.399228	-0.180955	0.999481	0.0523639	0.910393
orf19.7376	C3_05950W_A	C3_05950W_A	0.936219	0.0484449	-0.301969	0.999481	0.559198	0.329286
orf19.7378	C3_05970C_A	C3_05970C_A	0.0512496	0.781761	0.0509539	0.999481	-0.12382	0.581571
orf19.7380	C3_05990C_A	C3_05990C_A	0.0948394	0.845199	-0.113472	0.999481	-0.386362	0.515137
orf19.7386	C3_06050C_A	C3_06050C_A	-0.0288605	0.93816	0.248605	0.999481	0.234996	0.556424
orf19.7393	C3_06110C_A	C3_06110C_A	0.483211	0.0443767	-0.0142045	0.999481	0.351829	0.220895
orf19.7396	C3_06140W_A	C3_06140W_A	-1.93509	0.0201839	-0.467149	0.999481	-1.30867	0.171511
orf19.7397	C3_06150W_A	C3_06150W_A	0.65087	0.0296256	0.0734744	0.999481	0.319127	0.317455
orf19.7397.1	C3_06160C_A	C3_06160C_A	0.991336	0.162206	0.148158	0.999481	-0.077921	0.949766
orf19.7397.3	C3_06170C_A	C3_06170C_A	-0.226305	0.722235	0.593994	0.999481	-0.458336	0.531265
orf19.7409.1	C3_06240C_A	C3_06240C_A	-0.234097	0.437005	0.0664416	0.999481	0.243065	0.514318
orf19.7406	C3_06260C_A	C3_06260C_A	0.678909	0.0463147	-0.0857792	0.999481	0.250453	0.523468
orf19.7405	C3_06270C_A	C3_06270C_A	-1.64217	0.00691071	-0.505027	0.999481	-0.705255	0.134526
orf19.7404	C3_06280W_A	C3_06280W_A	-1.17035	0.0082699	-0.559789	0.813698	0.00915448	0.984127
orf19.7403	C3_06290W_A	C3_06290W_A	-0.636513	0.0834279	0.179138	0.999481	-0.550314	0.228725
orf19.7420	C3_06350W_A	C3_06350W_A	-0.189225	0.563316	-0.107109	0.999481	0.0249176	0.965471
orf19.7422	C3_06370C_A	C3_06370C_A	0.686999	0.104123	0.237199	0.999481	0.0682179	0.915561
orf19.7425	C3_06400C_A	C3_06400C_A	0.197539	0.355948	0.0673726	0.999481	0.102461	0.7311
orf19.7426	C3_06410C_A	C3_06410C_A	0.307137	0.236932	0.153168	0.999481	0.235024	0.469655
orf19.7427	C3_06420C_A	C3_06420C_A	0.6862	0.179681	-0.0445656	0.999481	0.673483	0.302319
orf19.7433	C3_06440W_A	C3_06440W_A	-0.0616855	0.737795	0.00522037	0.999481	0.0385628	0.885744
orf19.7437	C3_06490W_A	C3_06490W_A	-0.895896	0.305451	-0.15086	0.999481	-0.999499	0.388783
orf19.7441	C3_06520C_A	C3_06520C_A	-0.0615666	0.909911	0.381221	0.999481	0.0920425	0.89022
orf19.7442	C3_06530W_A	C3_06530W_A	-0.0447151	0.939098	0.0805307	0.999481	0.285039	0.650633
orf19.7443	C3_06540C_A	C3_06540C_A	0.058942	0.883953	0.238471	0.999481	0.303512	0.472211
orf19.7444	C3_06550C_A	C3_06550C_A	-0.8873	0.0199458	-0.104803	0.999481	-0.130941	0.733538
orf19.7445	C3_06560W_A	C3_06560W_A	-1.57707	0.0115739	-0.390044	0.999481	-0.0671989	0.911283
orf19.7449	C3_06600C_A	C3_06600C_A	0.0617079	0.894715	0.281328	0.999481	-0.270993	0.606352
orf19.7450	C3_06610W_A	C3_06610W_A	0.0249588	0.950865	-0.0883372	0.999481	-0.140798	0.774909
orf19.7452	C3_06630W_A	C3_06630W_A	0.52757	0.106723	-0.0241709	0.999481	0.0736326	0.879762
orf19.7453	C3_06640W_A	C3_06640W_A	0.269817	0.323875	-0.183206	0.999481	0.0343078	0.944198
orf19.7456	C3_06670C_A	C3_06670C_A	-0.259092	0.629758	0.472836	0.999481	0.317775	0.600189
orf19.7457	C3_06680C_A	C3_06680C_A	0.261727	0.761171	0.0840935	0.999481	-0.295287	0.800642
orf19.7458	C3_06690C_A	C3_06690C_A	-0.0627826	0.890813	-0.0556488	0.999481	-0.253064	0.633879
orf19.7459	C3_06700C_A	C3_06700C_A	-1.5641	0.0115739	-0.528401	0.999481	-0.232147	0.66329
orf19.6832	C3_06710W_A	C3_06710W_A	-1.03057	0.0590617	0.0607001	0.999481	-0.17838	0.794699
orf19.6830	C3_06730W_A	C3_06730W_A	0.021912	0.974627	0.454698	0.999481	-0.562437	0.384738
orf19.6829	C3_06740W_A	C3_06740W_A	1.4469	0.0117631	0.440152	0.999481	0.43359	0.352545
orf19.6828.1	C3_06750W_A	C3_06750W_A	-0.373895	0.117113	0.0566451	0.999481	-0.0468426	0.894555
orf19.6828	C3_06760W_A	C3_06760W_A	1.05022	0.0344169	0.505198	0.999481	0.25996	0.630478
orf19.6822	C3_06800C_A	C3_06800C_A	-0.0363073	0.894909	-0.15249	0.999481	0.311586	0.323788
orf19.6821	C3_06810W_A	C3_06810W_A	-0.535161	0.105736	0.0220432	0.999481	-0.524639	0.221509
orf19.6820	C3_06820C_A	C3_06820C_A	0.057587	0.804296	0.00533661	0.999481	-0.0795837	0.793549
orf19.6818	C3_06830C_A	C3_06830C_A	0.726927	0.0980963	-0.133604	0.999481	0.610429	0.267353
orf19.6816	C3_06860C_A	C3_06860C_A	-1.17932	0.0577693	-0.419164	0.999481	-0.811222	0.27616
orf19.6813	C3_06880W_A	C3_06880W_A	-0.195867	0.695683	0.0101609	0.999481	0.0392958	0.962267
orf19.6809	C3_06920W_A	C3_06920W_A	-1.30091	0.00993943	-0.317275	0.999481	-0.57446	0.188373
orf19.6807	C3_06940W_A	C3_06940W_A	0.3377	0.589138	-0.01678	0.999481	-0.969596	0.276287
orf19.6805	C3_06950W_A	C3_06950W_A	1.2995	0.0882516	0.594285	0.999481	0.0853175	0.941017
orf19.6804	C3_06970W_A	C3_06970W_A	0.451198	0.0691361	0.0226284	0.999481	0.335441	0.266211
orf19.6802	C3_06990W_A	C3_06990W_A	-0.207942	0.42852	0.192291	0.999481	-0.0553502	0.884989
orf19.6797	C3_07030C_A	C3_07030C_A	0.0794191	0.828512	0.240424	0.999481	-0.227068	0.599933
orf19.6795	C3_07050W_A	C3_07050W_A	-0.493739	0.0819595	-0.0432557	0.999481	-0.195636	0.560977
orf19.6793	C3_07070C_A	C3_07070C_A	-0.356128	0.7825	1.2377	0.999481	-0.379148	0.786824
orf19.6790	C3_07100C_A	C3_07100C_A	-0.0168425	0.962838	0.0741231	0.999481	0.346344	0.340334
orf19.6789	C3_07110W_A	C3_07110W_A	0.580463	0.133728	-0.079623	0.999481	0.84395	0.132583
orf19.6788	C3_07120W_A	C3_07120W_A	-0.831154	0.126194	0.399383	0.999481	-1.06388	0.153737
orf19.6787	C3_07130W_A	C3_07130W_A	0.414687	0.200629	0.188562	0.999481	0.297286	0.468338
orf19.6786	C3_07140C_A	C3_07140C_A	0.849154	0.287668	-0.0810906	0.999481	0.831283	0.416493
orf19.6783	C3_07170C_A	C3_07170C_A	0.432654	0.155533	0.215373	0.999481	0.219625	0.570133
orf19.6778	C3_07230W_A	C3_07230W_A	0.308969	0.0688874	0.180829	0.999481	0.0837093	0.695851
orf19.6770	C3_07280C_A	C3_07280C_A	0.42012	0.396705	-0.340234	0.999481	0.527549	0.413747
orf19.6769	C3_07290W_A	C3_07290W_A	0.963947	0.0268231	0.0981518	0.999481	0.438215	0.338225
orf19.6758	C3_07330W_A	C3_07330W_A	0.514154	0.551844	-0.16359	0.999481	-0.587161	0.635985
orf19.6756	C3_07350W_A	C3_07350W_A	-0.298991	0.303218	-0.145907	0.999481	-0.159765	0.692284
orf19.6754	C3_07370W_A	C3_07370W_A	0.801214	0.066379	-0.0301318	0.999481	0.348283	0.501583
orf19.6753	C3_07380W_A	C3_07380W_A	0.268536	0.659005	0.00899618	0.999481	-0.151104	0.867188
orf19.6752	C3_07390C_A	C3_07390C_A	0.194012	0.357605	0.0495998	0.999481	0.423601	0.175292
orf19.6751	C3_07400W_A	C3_07400W_A	0.536161	0.101586	-0.083448	0.999481	0.251454	0.531418
orf19.6748	C3_07420W_A	C3_07420W_A	0.00526784	0.985572	-0.00922384	0.999481	0.0236852	0.949215
orf19.6747	C3_07430W_A	C3_07430W_A	-0.217024	0.690528	0.181302	0.999481	-1.08164	0.17416
orf19.6744	C3_07450C_A	C3_07450C_A	0.376285	0.316559	-0.0663203	0.999481	0.411777	0.393469
orf19.6742	C3_07460W_A	C3_07460W_A	0.639517	0.016975	0.171263	0.999481	0.267657	0.289676
orf19.6741	C3_07470W_A	C3_07470W_A	1.04034	0.213026	0.61561	0.999481	0.0901833	0.946182
orf19.6740	C3_07480W_A	C3_07480W_A	-0.0815573	0.683757	-0.161331	0.999481	0.048801	0.868049
orf19.6739	C3_07490W_A	C3_07490W_A	-0.790429	0.0200138	-0.410777	0.999481	-0.314369	0.3546
orf19.6737	C3_07540C_A	C3_07540C_A	0.0435233	0.926518	0.00849364	0.999481	0.325134	0.526503
orf19.6736	C3_07550C_A	C3_07550C_A	0.628136	0.0679003	0.244973	0.999481	0.741016	0.114465
orf19.6732	C3_07570C_A	C3_07570C_A	-0.294204	0.277042	-0.0515847	0.999481	-0.224783	0.518466
orf19.6731.1	C3_07580W_A	C3_07580W_A	-0.672344	0.0181366	-0.145037	0.999481	-0.0840364	0.778223
orf19.6731	C3_07590W_A	C3_07590W_A	-1.02676	0.0155292	-0.439301	0.999481	-0.42287	0.28152
orf19.6730	C3_07600W_A	C3_07600W_A	0.465861	0.104123	-0.00771113	0.999481	0.197103	0.580884
orf19.6726	C3_07630C_A	C3_07630C_A	0.375976	0.173824	0.195336	0.999481	-0.17882	0.617545
orf19.6723	C3_07650C_A	C3_07650C_A	1.80056	0.0300949	0.34022	0.999481	1.20835	0.196968
orf19.6722	C3_07660W_A	C3_07660W_A	1.09625	0.0818854	-0.0500457	0.999481	0.930899	0.235335
orf19.6720	C3_07670W_A	C3_07670W_A	-0.656867	0.0504055	-0.194272	0.999481	0.181869	0.636925
orf19.6719	C3_07680W_A	C3_07680W_A	0.00861423	0.97467	-0.167412	0.999481	0.091371	0.755677
orf19.6718	C3_07690C_A	C3_07690C_A	0.016171	0.955028	-0.192278	0.999481	0.203415	0.509956
orf19.6717	C3_07700W_A	C3_07700W_A	-0.197543	0.25672	-0.107194	0.999481	0.0428061	0.872832
orf19.6712	C3_07740W_A	C3_07740W_A	-0.107708	0.587747	0.230544	0.999481	-0.299021	0.254311
orf19.6709	C3_07760C_A	C3_07760C_A	-0.342189	0.401899	0.235618	0.999481	-0.301515	0.551581
orf19.6170	C3_07770C_A	C3_07770C_A	-0.0769811	0.837409	0.0207073	0.999481	-0.146456	0.759242
orf19.6175	C3_07800C_A	C3_07800C_A	1.3059	0.0210495	0.0465389	0.999481	0.710347	0.228725
orf19.6177	C3_07820W_A	C3_07820W_A	-0.261118	0.202973	-0.0352106	0.999481	0.0527551	0.861032
orf19.6179	C3_07840C_A	C3_07840C_A	-0.934821	0.416992	-0.144204	0.999481	-1.08083	0.478449
orf19.6180	C3_07850W_A	C3_07850W_A	-0.717287	0.0369531	0.0111647	0.999481	-0.445758	0.251737
orf19.6184	C3_07880C_A	C3_07880C_A	0.0351581	0.912021	-0.159959	0.999481	-0.13083	0.742529
orf19.6186	C3_07900C_A	C3_07900C_A	0.331753	0.201306	-0.265839	0.999481	0.285679	0.394679
orf19.6185	C3_07910W_A	C3_07910W_A	-0.0145514	0.98255	0.165773	0.999481	-0.12069	0.872401
orf19.6187	C3_07920W_A	C3_07920W_A	-0.238382	0.185741	-0.166525	0.999481	-0.0607126	0.810896
orf19.6188	C3_07930C_A	C3_07930C_A	-0.0643188	0.950865	-0.266729	0.999481	-0.670069	0.58454
orf19.6189	C3_07940W_A	C3_07940W_A	-0.205604	0.380689	-0.119755	0.999481	-0.0265509	0.947496
orf19.364	C4_00020W_A	C4_00020W_A	-0.0703777	0.774448	-0.126752	0.999481	-0.0232386	0.953549
orf19.366	C4_00030C_A	C4_00030C_A	-0.171253	0.392661	-0.117841	0.999481	-0.151185	0.567405
orf19.371	C4_00050W_A	C4_00050W_A	-0.266121	0.438871	-0.163015	0.999481	0.381217	0.384639
orf19.372	C4_00060W_A	C4_00060W_A	0.430134	0.303098	-0.311689	0.999481	0.313726	0.583302
orf19.374	C4_00070C_A	C4_00070C_A	-0.242943	0.270227	-0.0219068	0.999481	-0.151517	0.606352
orf19.376	C4_00080C_A	C4_00080C_A	0.245692	0.847681	0.311008	0.999481	-0.904891	0.55788
orf19.5633	C4_00100C_A	C4_00100C_A	0.421122	0.104663	0.153269	0.999481	-0.0445819	0.908785
orf19.5642	C4_00170W_A	C4_00170W_A	-0.452927	0.0922696	-0.327387	0.999481	0.212777	0.516785
orf19.5644	C4_00190W_A	C4_00190W_A	0.227131	0.520003	0.138593	0.999481	0.510952	0.251737
orf19.5646	C4_00210W_A	C4_00210W_A	0.52769	0.181918	-0.0411517	0.999481	0.608626	0.235845
orf19.5648	C4_00230W_A	C4_00230W_A	0.154989	0.387632	-0.0528355	0.999481	0.0550641	0.834617
orf19.5649	C4_00250W_A	C4_00250W_A	0.0800575	0.911521	-0.249275	0.999481	-0.0572316	0.960408
orf19.5651	C4_00260W_A	C4_00260W_A	-0.625379	0.0210097	-0.230112	0.999481	-0.262203	0.340334
orf19.5655	C4_00290C_A	C4_00290C_A	0.123218	0.838004	0.158893	0.999481	-0.0316872	0.972847
orf19.5660	C4_00320C_A	C4_00320C_A	0.19237	0.724841	0.134378	0.999481	-0.389665	0.569177
orf19.5660.1	C4_00330C_A	C4_00330C_A	-0.0363208	0.90585	0.151738	0.999481	-0.419849	0.246294
orf19.5665	C4_00380W_A	C4_00380W_A	0.171974	0.3865	-0.0985851	0.999481	0.078074	0.78455
orf19.5666	C4_00390W_A	C4_00390W_A	-0.185268	0.387553	-0.0417195	0.999481	-0.0071541	0.986043
orf19.5669	C4_00410W_A	C4_00410W_A	0.397267	0.103244	0.191924	0.999481	-0.00556627	0.989855
orf19.5671	C4_00420C_A	C4_00420C_A	0.323477	0.278206	-0.125132	0.999481	0.307428	0.429695
orf19.5675	C4_00460C_A	C4_00460C_A	0.185462	0.395898	-0.231407	0.999481	0.247895	0.384391
orf19.5676	C4_00470C_A	C4_00470C_A	0.261529	0.211931	-0.0777405	0.999481	0.0473533	0.882848
orf19.5678	C4_00490W_A	C4_00490W_A	1.43475	0.0391085	-0.207162	0.999481	0.643325	0.429983
orf19.4191.1	C4_00500W_A	C4_00500W_A	-0.499796	0.0821767	-0.101138	0.999481	-0.252525	0.464181
NA	NA	C4_00560C_A	-0.267312	0.196522	0.00776582	0.999481	-0.0736512	0.794699
orf19.4185	C4_00580W_A	C4_00580W_A	-1.4165	0.00810254	-0.417319	0.999481	-0.453901	0.23787
orf19.4184	C4_00590C_A	C4_00590C_A	-0.660764	0.0519573	0.025513	0.999481	-0.434605	0.278172
orf19.4182	C4_00610W_A	C4_00610W_A	-0.0232998	0.939972	0.261525	0.999481	-0.260347	0.430615
orf19.4179	C4_00640W_A	C4_00640W_A	1.75788	0.186647	0.0302216	0.999481	0.582726	0.762888
orf19.4176	C4_00660W_A	C4_00660W_A	-0.19736	0.438995	0.0293884	0.999481	0.385017	0.257714
orf19.4174	C4_00680W_A	C4_00680W_A	-0.689134	0.122545	0.0440388	0.999481	-0.611531	0.27616
orf19.4173	C4_00690C_A	C4_00690C_A	1.16831	0.0580117	-0.106291	0.999481	0.472192	0.529041
orf19.4172	C4_00700C_A	C4_00700C_A	-0.59708	0.0130893	-0.101486	0.999481	-0.158051	0.438998
orf19.4171	C4_00710W_A	C4_00710W_A	-0.848918	0.0229083	0.0710416	0.999481	-0.689759	0.127357
orf19.4169	C4_00730C_A	C4_00730C_A	-0.514532	0.215614	0.0894586	0.999481	-0.823468	0.177894
orf19.4168	C4_00740W_A	C4_00740W_A	0.078413	0.817286	-0.0119657	0.999481	0.119797	0.782077
orf19.4167	C4_00750C_A	C4_00750C_A	-1.04381	0.0599715	-0.314455	0.999481	-0.383548	0.545585
orf19.4164	C4_00770C_A	C4_00770C_A	-0.283211	0.141425	-0.0473926	0.999481	0.184234	0.44392
orf19.4163	C4_00780C_A	C4_00780C_A	0.115129	0.523123	-0.025195	0.999481	0.187408	0.416523
orf19.4161	C4_00800W_A	C4_00800W_A	1.03432	0.0524925	0.187409	0.999481	0.660129	0.278327
orf19.4160	C4_00810C_A	C4_00810C_A	1.80373	0.0183297	0.0363964	0.999481	1.69494	0.0596306
orf19.4159	C4_00820W_A	C4_00820W_A	0.964756	0.0178542	0.519298	0.999481	0.501935	0.202427
orf19.4711	C4_00840W_A	C4_00840W_A	-0.343132	0.367434	-0.1552	0.999481	-0.388521	0.436887
orf19.4707	C4_00850C_A	C4_00850C_A	0.471835	0.513908	-0.642299	0.999481	0.33104	0.76468
orf19.4706	C4_00860C_A	C4_00860C_A	0.705845	0.419656	0.0459351	0.999481	0.0618348	0.968647
orf19.4705	C4_00880W_A	C4_00880W_A	0.260414	0.257507	0.0591519	0.999481	0.456536	0.174896
orf19.4703	C4_00910C_A	C4_00910C_A	-0.04485	0.863281	-0.221767	0.999481	0.17307	0.57101
orf19.4702	C4_00920C_A	C4_00920C_A	0.352544	0.414642	-0.103717	0.999481	0.27477	0.635587
orf19.4701	C4_00940W_A	C4_00940W_A	1.18125	0.0419159	0.27672	0.999481	0.604115	0.340366
orf19.4699	C4_00950C_A	C4_00950C_A	-1.4828	0.0183297	-0.161418	0.999481	-0.940248	0.170721
orf19.4690	C4_00990W_A	C4_00990W_A	1.0775	0.13919	-0.102985	0.999481	0.220803	0.837479
orf19.4686	C4_01020C_A	C4_01020C_A	-0.382125	0.0679715	-0.0807289	0.999481	-0.182513	0.462118
orf19.4680	C4_01090C_A	C4_01090C_A	-0.151152	0.701319	0.158999	0.999481	-0.0957638	0.860955
orf19.4678	C4_01120C_A	C4_01120C_A	0.882674	0.0384534	0.0290966	0.999481	0.440665	0.352545
orf19.4677	C4_01130C_A	C4_01130C_A	1.011	0.029691	0.166088	0.999481	0.412461	0.393393
orf19.4676	C4_01140C_A	C4_01140C_A	-0.381832	0.405673	0.459236	0.999481	-0.216848	0.726358
orf19.4668	C4_01220C_A	C4_01220C_A	0.36592	0.658678	0.51485	0.999481	0.405374	0.681372
orf19.4666	C4_01230C_A	C4_01230C_A	-0.317776	0.229459	0.0547493	0.999481	-0.0583421	0.882788
orf19.4665	C4_01240C_A	C4_01240C_A	-0.620718	0.0589279	-0.228791	0.999481	-0.336794	0.381594
orf19.4659	C4_01280C_A	C4_01280C_A	0.0330869	0.903537	-0.142045	0.999481	0.495812	0.155869
orf19.4658	C4_01290W_A	C4_01290W_A	0.1065	0.788448	0.0111626	0.999481	0.31578	0.506381
orf19.4657	C4_01300W_A	C4_01300W_A	-1.0569	0.0934934	-0.0871947	0.999481	-0.227809	0.786228
orf19.4656	C4_01310W_A	C4_01310W_A	0.731401	0.0297305	0.410215	0.999481	0.0754172	0.848414
orf19.4643	C4_01420W_A	C4_01420W_A	1.00095	0.0207769	0.166925	0.999481	0.649827	0.17777
orf19.4642	C4_01430C_A	C4_01430C_A	-0.352033	0.105636	-0.0315379	0.999481	0.175552	0.505785
orf19.4639	C4_01460C_A	C4_01460C_A	0.118318	0.58164	0.0539772	0.999481	0.167854	0.534246
orf19.4637	C4_01470W_A	C4_01470W_A	0.448199	0.110456	0.0117015	0.999481	0.19872	0.567725
orf19.4634	C4_01500W_A	C4_01500W_A	1.44451	0.0177115	0.0536429	0.999481	0.965478	0.144781
orf19.4633	C4_01510W_A	C4_01510W_A	-0.307176	0.266117	0.0843957	0.999481	-0.21276	0.551581
orf19.4629	C4_01560C_A	C4_01560C_A	0.719381	0.0396073	0.123129	0.999481	0.551818	0.187502
snR72	C4_01570C_A	C4_01570C_A	0.802919	0.267009	0.648967	0.999481	-0.0396777	0.974003
snR74	C4_01590C_A	C4_01590C_A	-0.421431	0.379674	0.114331	0.999481	0.432488	0.440564
snR75	C4_01600C_A	C4_01600C_A	0.717539	0.390494	0.188328	0.999481	1.33476	0.213654
snR76	C4_01610C_A	C4_01610C_A	0.923957	0.205739	0.53325	0.999481	0.505935	0.567405
snR77b	C4_01630C_A	C4_01630C_A	0.315139	0.487303	-0.292305	0.999481	0.784188	0.212798
snR78	C4_01640C_A	C4_01640C_A	-0.273578	0.583626	0.32423	0.999481	-0.025872	0.974003
orf19.4628	C4_01650C_A	C4_01650C_A	0.30544	0.229964	-0.215133	0.999481	0.106846	0.773265
orf19.4627	C4_01660W_A	C4_01660W_A	0.175497	0.48321	-0.0669858	0.999481	0.221901	0.493797
orf19.4626	C4_01670C_A	C4_01670C_A	0.601035	0.190462	0.190604	0.999481	-0.103869	0.881346
orf19.4623	C4_01710C_A	C4_01710C_A	0.0876413	0.69717	0.0546793	0.999481	0.0855537	0.782428
orf19.4622	C4_01720C_A	C4_01720C_A	0.269647	0.265519	0.220167	0.999481	0.202034	0.522859
orf19.4621	C4_01730C_A	C4_01730C_A	-0.175469	0.358671	0.487958	0.589629	-0.600387	0.0583031
orf19.4617	C4_01760W_A	C4_01760W_A	-1.90012	0.00445513	-0.622927	0.758341	-1.2211	0.00963223
orf19.4615	C4_01780C_A	C4_01780C_A	-0.11233	0.538021	-0.0118772	0.999481	0.186342	0.421257
orf19.4614	C4_01790W_A	C4_01790W_A	0.161175	0.781384	0.097451	0.999481	-0.443768	0.528266
orf19.4612	C4_01800W_A	C4_01800W_A	-1.02659	0.0837046	-1.21192	0.869828	0.652934	0.380211
orf19.4611	C4_01820C_A	C4_01820C_A	0.119528	0.569921	-0.0956002	0.999481	0.133507	0.627847
orf19.4610	C4_01830C_A	C4_01830C_A	-0.191794	0.456364	0.00601073	0.999481	-0.390997	0.257257
orf19.4609	C4_01840C_A	C4_01840C_A	0.309622	0.31803	0.0103141	0.999481	-0.244094	0.547674
orf19.4607	C4_01860C_A	C4_01860C_A	-2.21384	0.09685	-0.198513	0.999481	-2.08738	0.229872
orf19.4601	C4_01910W_A	C4_01910W_A	-0.0987952	0.601792	0.0505502	0.999481	-0.174368	0.461255
orf19.4600	C4_01930C_A	C4_01930C_A	1.43977	0.0199458	0.993861	0.964255	-0.446193	0.434447
orf19.4597	C4_01950W_A	C4_01950W_A	-0.547759	0.0447294	-0.103623	0.999481	-0.269846	0.38178
orf19.4596	C4_01960C_A	C4_01960C_A	-0.965826	0.0183297	-0.348921	0.999481	-0.546641	0.202427
orf19.4595	C4_01970W_A	C4_01970W_A	-1.73031	0.00691071	-0.416825	0.999481	-0.810826	0.119228
orf19.4593.1	C4_01990W_A	C4_01990W_A	0.465165	0.188581	0.319028	0.999481	0.0927277	0.852603
orf19.4589	C4_02040W_A	C4_02040W_A	-0.446197	0.175892	0.084073	0.999481	-0.379366	0.358162
orf19.4583	C4_02080W_A	C4_02080W_A	0.277514	0.48435	0.482135	0.999481	-0.392774	0.428172
orf19.4582	C4_02090C_A	C4_02090C_A	0.245111	0.307285	0.0267738	0.999481	0.0983148	0.775633
NA	NA	C4_02100C_A	-1.85808	0.00529132	-0.486239	0.999481	-0.959694	0.0468675
orf19.4580	C4_02110W_A	C4_02110W_A	-1.59567	0.00754737	-0.410287	0.999481	-0.887492	0.0843546
orf19.4577	C4_02150C_A	C4_02150C_A	0.341026	0.477676	-0.0983053	0.999481	-0.142706	0.846562
orf19.4575	C4_02160C_A	C4_02160C_A	0.646387	0.0585974	0.424136	0.999481	0.370884	0.335985
orf19.4574	C4_02170C_A	C4_02170C_A	1.32081	0.0142537	0.128306	0.999481	0.510791	0.293707
orf19.4571	C4_02190C_A	C4_02190C_A	0.311977	0.629758	-0.264717	0.999481	-0.166295	0.869629
orf19.4570	C4_02200C_A	C4_02200C_A	-0.11096	0.767697	-0.0420959	0.999481	-0.337178	0.462916
orf19.4569	C4_02210W_A	C4_02210W_A	-0.274436	0.704773	-0.297649	0.999481	0.351876	0.713537
orf19.4563	C4_02260C_A	C4_02260C_A	1.55686	0.0495734	-0.174842	0.999481	1.15339	0.228725
orf19.2770	C4_02330C_A	C4_02330C_A	-0.839982	0.0513189	-3.01779	0.00392778	2.54271	0.00323376
orf19.2769	C4_02340W_A	C4_02340W_A	0.765216	0.29351	-1.10585	0.999481	0.760999	0.450848
orf19.2763	C4_02400C_A	C4_02400C_A	0.161689	0.668579	0.036285	0.999481	0.312863	0.498555
orf19.2761	C4_02420C_A	C4_02420C_A	0.133183	0.678682	0.26379	0.999481	-0.111376	0.793549
orf19.2760	C4_02430W_A	C4_02430W_A	0.285547	0.11244	0.0238126	0.999481	0.224183	0.321462
orf19.2757	C4_02450W_A	C4_02450W_A	-0.512399	0.0425429	-0.331434	0.999481	0.190901	0.492054
orf19.2756	C4_02460W_A	C4_02460W_A	-0.27409	0.223323	0.0797774	0.999481	-0.163293	0.572799
orf19.2755	C4_02470C_A	C4_02470C_A	0.289723	0.450591	0.165717	0.999481	-0.175061	0.748838
orf19.2751	C4_02510W_A	C4_02510W_A	-0.318731	0.487358	0.200685	0.999481	0.714747	0.22084
orf19.2749	C4_02520C_A	C4_02520C_A	-0.35751	0.132065	0.117203	0.999481	-0.461208	0.171511
orf19.2743	C4_02570C_A	C4_02570C_A	-0.726825	0.076905	-0.0391226	0.999481	-0.399344	0.398272
orf19.2742	C4_02580W_A	C4_02580W_A	-0.0828349	0.875878	-0.211356	0.999481	0.362397	0.542774
orf19.2740	C4_02590C_A	C4_02590C_A	0.203547	0.357382	-0.0325491	0.999481	0.0484324	0.88744
orf19.2739	C4_02600C_A	C4_02600C_A	-0.512232	0.0600219	-0.232414	0.999481	-0.192514	0.544794
orf19.2737	C4_02620C_A	C4_02620C_A	-0.505601	0.178447	-0.107295	0.999481	-0.172415	0.738073
snR79	C4_02650C_A	C4_02650C_A	2.21145	0.0231343	1.33333	0.999481	0.505073	0.581056
orf19.2734	C4_02660W_A	C4_02660W_A	0.169575	0.699926	0.113133	0.999481	-0.232933	0.687494
orf19.2733	C4_02670W_A	C4_02670W_A	0.102125	0.716262	0.0413348	0.999481	-0.264053	0.447227
orf19.2731	C4_02680C_A	C4_02680C_A	-0.531851	0.172372	-0.315698	0.999481	0.240443	0.626624
orf19.2730	C4_02690W_A	C4_02690W_A	-0.845531	0.0285184	-0.138934	0.999481	-0.504657	0.2312
orf19.2728	C4_02700W_A	C4_02700W_A	0.613213	0.14069	0.21498	0.999481	-0.0168048	0.981321
orf19.2726	C4_02720C_A	C4_02720C_A	0.743213	0.0195035	0.0630968	0.999481	1.21777	0.00346972
orf19.2724	C4_02740W_A	C4_02740W_A	2.43335	0.0128285	0.558513	0.999481	0.924283	0.257257
orf19.2721	C4_02770C_A	C4_02770C_A	0.827731	0.197778	0.0810623	0.999481	0.0499057	0.965471
orf19.2720	C4_02780W_A	C4_02780W_A	0.486076	0.0428792	0.0356135	0.999481	0.0535987	0.864834
orf19.2713	C4_02820W_A	C4_02820W_A	0.6423	0.40015	-0.659558	0.999481	0.634153	0.551581
orf19.2711	C4_02850W_A	C4_02850W_A	0.706954	0.0250002	0.0845872	0.999481	0.355923	0.282357
orf19.2710	C4_02860W_A	C4_02860W_A	-0.688147	0.0504055	-0.0312993	0.999481	-0.506368	0.231938
orf19.2708	C4_02880C_A	C4_02880C_A	0.000703031	0.998258	0.0630471	0.999481	0.0377531	0.925659
orf19.2703	C4_02920W_A	C4_02920W_A	0.672847	0.197778	0.112848	0.999481	0.172404	0.814598
orf19.2701	C4_02930W_A	C4_02930W_A	0.0762006	0.947588	1.63371	0.999481	-0.727643	0.472889
orf19.2698	C4_02950C_A	C4_02950C_A	-0.0102202	0.976533	-0.0759808	0.999481	0.174914	0.609994
orf19.2697	C4_02960W_A	C4_02960W_A	0.8581	0.0152416	0.0129921	0.999481	0.413211	0.219822
orf19.2691	C4_03000C_A	C4_03000C_A	-1.70293	0.0467311	-0.296678	0.999481	0.116354	0.914731
orf19.2690	C4_03020W_A	C4_03020W_A	0.213874	0.72199	-0.0169237	0.999481	-0.472742	0.526006
orf19.2687.1	C4_03040W_A	C4_03040W_A	0.199731	0.314454	-0.00193309	0.999481	0.184512	0.472889
orf19.2686	C4_03050C_A	C4_03050C_A	0.443517	0.068106	0.102585	0.999481	0.146372	0.61936
orf19.2684	C4_03080W_A	C4_03080W_A	0.211911	0.321921	0.115487	0.999481	-0.0476516	0.885362
orf19.2682	C4_03090W_A	C4_03090W_A	-0.032748	0.903853	0.224479	0.999481	0.0185583	0.965107
orf19.2680	C4_03110W_A	C4_03110W_A	0.156725	0.689466	-0.343892	0.999481	0.085852	0.882532
orf19.2677	C4_03130W_A	C4_03130W_A	-0.0648128	0.708217	0.0480111	0.999481	-0.107714	0.622177
orf19.2676	C4_03140C_A	C4_03140C_A	0.836387	0.0510348	-0.0104281	0.999481	0.430957	0.382038
orf19.2675	C4_03150W_A	C4_03150W_A	0.724034	0.013386	-0.0168096	0.999481	0.306217	0.247167
orf19.2674	C4_03160C_A	C4_03160C_A	1.80152	0.0638239	0.0625006	0.999481	-0.0569272	0.972847
orf19.2673	C4_03170W_A	C4_03170W_A	0.489347	0.10471	-0.0768552	0.999481	0.386902	0.302319
orf19.2671	C4_03190W_A	C4_03190W_A	-0.250076	0.382054	-0.247734	0.999481	1.48118	0.00332433
orf19.2670	C4_03200C_A	C4_03200C_A	-1.26328	0.0167149	-0.408802	0.999481	-0.578576	0.251737
orf19.2669	C4_03230C_A	C4_03230C_A	0.167221	0.635277	0.218221	0.999481	-0.0163963	0.978438
orf19.2664	C4_03290W_A	C4_03290W_A	0.144651	0.370984	-0.0336039	0.999481	0.250469	0.251737
orf19.1440.2	C4_03300C_A	C4_03300C_A	0.595517	0.241778	0.440721	0.999481	-0.0918474	0.905169
[truncated: 3,943 more rows]
